# Supplementary material for: Spatial dynamics in the classroom: Does seating choice matter?
Source: PLoS One. 2019 Dec 31;14(12):e0226953. doi: 10.1371/journal.pone.0226953 (PMC6938342; doi:10.1371/journal.pone.0226953)
Supplement: S1 Data — (XLSX) [file pone.0226953.s007.xlsx]

## Sheet: Exam 1
exam1	hwk1	female	hours	algebra	agecon	nonag	soph	junior	senior	middle	back	year
0.81	0.98	0	14	1	0	0	0	0	0	0	0	2009
0.83	1	1	17	0	0	0	0	0	1	0	0	2009
0.67	0.89	1	17	0	0	0	0	1	0	0	0	2009
0.81	0.9	0	16	0	0	1	0	0	1	0	0	2009
0.64	0.86	1	6	1	0	0	0	0	1	0	0	2009
0.96	1	1	13	0	1	0	0	0	1	0	0	2009
0.64	0.81	1	13	0	1	0	0	0	0	0	0	2009
0.89	0.91	1	15	0	0	0	0	0	0	0	0	2009
0.96	0.94	1	16	0	0	0	0	0	0	0	0	2009
0.56	0.89	1	16	1	0	1	1	0	0	0	0	2009
0.74	0.88	0	12	0	1	1	1	0	0	0	0	2009
0.62	0.89	1	14	0	0	0	0	0	0	0	0	2009
0.72	0.95	0	16	1	0	0	0	1	0	0	0	2009
0.91	0.96	0	13	0	0	0	1	0	0	0	0	2009
0.81	0.94	1	16	1	1	0	0	0	0	0	0	2009
0.75	0.89	1	13	1	0	0	1	0	0	0	0	2009
0.63	0.78	1	15	1	0	0	1	0	0	0	0	2009
0.44	0.69	1	11	0	1	0	0	0	0	0	0	2009
0.48	0.71	0	12	1	0	0	0	0	0	0	0	2009
0.91	0.91	1	15	0	1	0	0	1	0	0	0	2009
0.6	0.78	1	15	1	1	0	0	0	0	0	0	2009
0.92	0.94	1	13	0	0	0	0	0	0	0	0	2009
0.95	0.98	1	12	1	0	1	1	0	0	0	0	2009
0.91	0.71	1	12	0	0	0	0	0	0	0	0	2009
0.45	0.74	0	17	1	0	0	0	1	0	0	0	2009
0.94	0.86	0	13	1	1	0	0	0	0	0	0	2009
0.65	0.95	1	17	1	0	0	1	0	0	0	0	2009
0.79	0.96	0	15	0	0	0	0	0	0	0	0	2009
0.68	0.9	0	15	0	0	0	1	0	0	0	0	2009
0.76	0.92	0	15	0	0	0	1	0	0	0	0	2009
0.79	0.95	1	15	0	0	0	1	0	0	0	0	2009
0.66	0.8	1	13	0	0	1	0	0	0	0	0	2009
0.73	0.88	0	15	1	1	0	1	0	0	0	0	2009
0.84	0.9	0	13	0	0	0	0	1	0	0	0	2009
0.98	0.98	1	12	0	0	1	0	0	0	0	0	2009
0.96	0.98	0	17	0	0	0	0	1	0	0	0	2009
0.68	0.67	0	14	1	1	0	0	0	0	0	0	2009
0.64	0.81	0	15	0	1	0	0	1	0	0	0	2009
0.72	0.89	0	12	1	1	0	0	0	0	0	0	2009
0.9	0.98	1	13	0	0	0	1	0	0	0	0	2009
0.92	0.92	0	15	0	0	0	1	0	0	0	0	2009
0.89	0.98	1	12	0	0	0	1	0	0	0	0	2009
0.72	0.9	0	17	1	1	0	0	0	0	0	0	2009
0.75	0.94	1	12	0	0	0	0	1	0	0	0	2009
0.93	0.99	0	14	0	0	0	0	0	0	0	0	2009
0.61	0.89	0	13	0	1	0	0	1	0	0	0	2009
0.78	0.87	0	13	1	1	0	1	0	0	0	0	2009
0.84	0.95	1	16	0	0	1	0	0	1	0	0	2009
0.88	0.84	1	11	0	1	0	0	0	0	0	0	2009
0.81	0.9	1	6	0	0	0	1	0	0	1	0	2009
0.59	0.75	1	12	1	1	0	1	0	0	1	0	2009
0.75	0.88	0	14	0	0	0	1	0	0	1	0	2009
0.83	0.96	0	14	1	1	0	1	0	0	1	0	2009
0.73	0.94	1	14	0	0	0	0	0	0	1	0	2009
0.77	0.83	0	13	0	0	0	0	0	0	1	0	2009
0.53	0.61	0	12	1	1	0	0	0	0	1	0	2009
0.8	0.91	0	13	1	1	0	0	0	0	1	0	2009
0.68	0.67	1	15	0	0	0	0	1	0	1	0	2009
0.8	0.93	1	16	0	0	0	0	1	0	1	0	2009
0.89	0.94	1	16	0	0	0	1	0	0	1	0	2009
0.64	0.77	0	14	0	0	0	0	0	0	1	0	2009
0.74	0.93	0	13	0	0	0	0	1	0	1	0	2009
0.8	0.98	1	15	1	1	0	0	0	0	1	0	2009
0.61	0.73	1	15	1	1	0	0	0	0	1	0	2009
0.52	0.79	0	12	0	0	0	0	0	0	1	0	2009
0.79	0.91	1	14	0	0	1	1	0	0	1	0	2009
0.98	0.9	1	17	0	0	0	0	0	1	1	0	2009
0.8	0.6	0	13	0	0	1	0	0	0	1	0	2009
0.53	0.94	0	13	0	0	1	0	0	0	1	0	2009
0.93	0.91	0	16	0	0	0	0	1	0	1	0	2009
0.79	0.98	1	13	0	1	0	1	0	0	1	0	2009
0.91	0.98	0	15	1	1	0	0	0	0	1	0	2009
0.64	0.99	1	13	0	0	0	0	1	0	1	0	2009
0.71	1	1	11	0	1	0	0	0	0	1	0	2009
0.71	0.88	1	13	1	0	0	1	0	0	1	0	2009
0.57	0.62	0	18	0	0	0	0	0	0	1	0	2009
0.62	0.89	0	12	0	0	0	1	0	0	1	0	2009
0.54	0.86	1	13	0	0	0	0	0	0	1	0	2009
0.79	0.81	0	16	0	1	0	0	0	0	1	0	2009
0.58	0.86	0	13	1	1	0	0	0	0	1	0	2009
0.74	0.83	0	13	0	0	0	0	0	0	1	0	2009
0.63	0.89	1	15	1	1	0	0	0	0	1	0	2009
0.56	0.88	0	13	0	0	0	0	0	0	1	0	2009
0.5	0.72	1	15	0	0	0	0	0	0	1	0	2009
0.52	0.84	1	12	0	0	0	0	1	0	1	0	2009
0.66	0.78	0	18	0	0	0	1	0	0	1	0	2009
0.96	0.98	0	12	1	1	0	1	0	0	1	0	2009
0.86	0.93	0	10	0	1	0	1	0	0	1	0	2009
0.48	0.23	0	13	0	1	0	0	1	0	1	0	2009
0.85	0.87	0	14	0	0	0	0	1	0	1	0	2009
0.52	0.71	0	12	1	1	0	0	1	0	1	0	2009
0.55	0.74	1	13	0	1	0	1	0	0	1	0	2009
0.73	0.89	1	14	0	0	0	0	0	0	1	0	2009
0.76	0.79	1	13	0	0	0	0	1	0	1	0	2009
0.65	0.86	1	13	0	1	0	0	0	0	1	0	2009
0.76	0.86	0	14	0	0	0	0	0	0	1	0	2009
0.88	0.9	1	14	1	0	0	0	0	0	1	0	2009
0.67	0.39	1	13	0	0	0	0	0	0	1	0	2009
0.81	0.91	1	13	0	0	0	0	0	0	1	0	2009
0.86	0.74	0	14	0	1	0	0	0	0	1	0	2009
0.73	0.6	1	17	0	0	0	1	0	0	1	0	2009
0.45	0.6	0	9	0	0	0	0	1	0	1	0	2009
0.69	0.76	1	12	0	0	0	1	0	0	1	0	2009
0.69	0.81	1	14	0	0	0	1	0	0	1	0	2009
0.76	0.85	1	15	0	0	0	0	1	0	1	0	2009
0.69	0.95	1	12	0	0	0	0	1	0	0	1	2009
0.82	0.81	0	14	1	0	1	0	0	1	0	1	2009
0.74	0.71	1	18	1	0	0	0	0	1	0	1	2009
0.77	0.45	0	12	0	0	0	1	0	0	0	1	2009
0.57	0.85	1	15	0	0	0	0	0	0	0	1	2009
0.95	0.86	0	16	0	0	0	1	0	0	0	1	2009
0.59	0	1	14	0	0	0	0	0	0	0	1	2009
0.97	0.91	1	12	0	1	0	1	0	0	0	1	2009
0.85	0.89	1	15	0	1	0	0	0	0	0	1	2009
0.55	0.55	0	15	0	0	0	1	0	0	0	1	2009
0.6	0.63	0	17	1	0	0	0	0	0	0	1	2009
0.97	0.71	0	15	1	1	0	0	0	0	0	1	2009
0.74	0.89	0	15	1	1	0	0	0	0	0	1	2009
0.59	0.9	1	14	1	0	0	0	0	0	0	1	2009
0.43	0.68	0	12	0	1	0	1	0	0	0	1	2009
0.63	0.85	1	14	1	0	0	0	0	0	0	1	2009
0.56	0.83	1	15	0	0	0	0	0	0	0	1	2009
0.73	0.66	1	15	0	0	0	0	0	0	0	1	2009
0.45	0.61	0	11	0	1	0	0	0	0	0	1	2009
0.89	0.93	0	15	1	1	0	1	0	0	0	1	2009
0.74	0.56	0	14	0	0	0	0	0	0	0	1	2009
0.74	0.79	1	13	0	0	0	0	0	0	0	1	2009
0.58	0.69	1	12	0	0	0	0	0	1	0	1	2009
0.58	0.69	0	14	1	0	0	0	0	0	0	1	2009
0.57	0.76	1	15	1	0	1	0	0	0	0	1	2009
0.86	0.74	0	12	1	1	0	0	0	0	0	1	2009
0.58	0.91	0	14	0	0	0	0	0	0	0	1	2009
0.7	0.5	0	13	0	0	0	0	0	0	0	1	2009
0.85	0.89	0	15	1	0	0	1	0	0	0	1	2009
0.6	0.81	0	14	1	1	0	1	0	0	0	1	2009
0.52	0.56	0	12	1	1	0	1	0	0	0	1	2009
0.93	0.73	1	14	1	0	1	1	0	0	0	1	2009
0.73	0.85	0	12	0	0	0	1	0	0	0	1	2009
0.54	0.55	0	10	0	0	0	0	0	0	0	1	2009
0.87	0.8	0	13	0	0	0	0	0	0	0	1	2009
0.53	0.79	1	15	1	1	0	0	1	0	0	1	2009
0.54	0.61	0	13	0	0	0	0	0	0	0	1	2009
0.73	0.9	1	14	0	1	0	1	0	0	0	1	2009
0.77	0.86	1	14	0	0	1	1	0	0	0	1	2009
0.9	0.93	0	14	0	1	0	1	0	0	0	1	2009
0.78	0.88	0	16	1	0	0	0	0	1	0	1	2009
0.68	0.9	0	13	0	0	0	0	1	0	0	1	2009
0.84	0.99	0	12	1	0	1	1	0	0	0	1	2009
0.36	0.23	0	14	0	0	0	1	0	0	0	1	2009
0.44	0	1	3	1	1	0	1	0	0	0	1	2009
0.6	0.96	0	13	0	1	0	0	0	0	0	1	2009
0.6	0.88	0	16	0	0	1	0	0	0	0	1	2009
0.46	0.76	0	12	1	0	1	1	0	0	0	1	2009
0.55	0.72	0	13	1	0	0	0	0	0	0	1	2009
0.59	0.73	1	14	1	0	0	1	0	0	0	1	2009
0.66	0.91	1	17	0	1	0	0	0	0	0	1	2009
0.83	0.99	1	14	0	0	0	1	0	0	0	1	2009
0.63	0.78	0	13	0	0	0	1	0	0	0	1	2009
0.73	0.76	0	15	1	0	0	0	0	0	0	1	2009
0.59	0.88	0	14	1	1	0	0	0	0	0	1	2009
0.52	0.71	0	14	0	0	0	0	1	0	0	1	2009
0.83	0.8625	1	14	0	0	0	0	0	0	0	0	2010
0.93	0.9375	1	16	0	0	0	1	0	0	0	0	2010
0.79	0.775	0	13	0	0	0	0	1	0	0	0	2010
0.62	0.825	0	14	0	0	0	0	0	0	0	0	2010
0.67	0.825	0	13	0	0	0	1	0	0	0	0	2010
0.84	0.95	0	15	0	1	0	0	0	0	0	0	2010
0.68	0.8375	0	16	0	0	0	0	0	0	0	0	2010
0.82	0.875	1	15	0	0	1	0	1	0	0	0	2010
0.71	0.9	0	15	0	0	0	0	0	0	0	0	2010
0.6	0.6125	1	11	0	0	0	0	0	0	0	0	2010
0.64	0.3625	1	9	0	1	0	0	0	0	0	0	2010
0.62	0.8625	1	14	1	0	0	0	0	0	0	0	2010
0.61	0.7	1	14	1	0	0	0	0	0	0	0	2010
0.56	0.8375	1	13	1	0	0	1	0	0	0	0	2010
0.74	0.7125	1	13	0	0	0	0	0	1	0	0	2010
0.59	0.65	0	12	0	0	0	0	0	0	0	0	2010
0.84	0.825	1	12	1	0	0	1	0	0	0	0	2010
0.79	0.85	0	14	1	1	0	1	0	0	0	0	2010
0.81	0.8875	0	13	0	0	0	1	0	0	0	0	2010
0.63	0.6875	0	11	1	1	0	0	0	0	0	0	2010
0.57	0.9625	1	15	1	0	0	0	1	0	0	0	2010
0.95	0.9625	1	15	0	0	0	0	0	0	0	0	2010
0.9	0.9875	1	17	1	0	0	0	1	0	0	0	2010
0.73	0.9	1	16	0	0	0	0	0	0	0	0	2010
0.84	0.7375	1	15	0	0	0	1	0	0	0	0	2010
0.67	0.85	1	16	0	1	0	1	0	0	0	0	2010
0.94	0.9625	1	15	1	0	0	0	1	0	0	0	2010
0.85	0.9125	0	17	0	0	0	0	0	1	0	0	2010
0.69	0.8625	1	14	0	0	0	0	0	0	0	0	2010
0.72	0.6375	1	13	0	0	0	1	0	0	0	0	2010
0.95	0.825	0	14	0	0	0	1	0	0	0	0	2010
0.68	0.725	1	15	1	0	0	0	0	0	0	0	2010
0.71	0.8125	1	15	1	1	0	0	0	0	0	0	2010
0.84	0.675	1	16	1	0	0	0	0	0	0	0	2010
0.84	0.9125	1	14	0	0	0	1	0	0	0	0	2010
0.95	1	0	14	0	0	1	0	0	1	0	0	2010
0.72	0.8125	1	16	1	0	0	1	0	0	0	0	2010
0.84	0.95	0	15	0	0	0	0	1	0	0	0	2010
0.71	0.925	1	17	0	0	0	1	0	0	0	0	2010
0.8	0.9625	0	15	0	0	0	1	0	0	0	0	2010
0.85	0.825	1	14	1	0	0	0	0	0	0	0	2010
0.58	0.775	1	13	0	0	0	1	0	0	0	0	2010
0.81	0.8625	0	15	0	1	0	0	0	0	0	0	2010
0.81	0.8625	0	12	1	0	1	0	0	0	0	0	2010
0.68	0.8375	0	15	0	0	0	0	0	0	0	0	2010
0.67	0.8	1	14	1	0	0	0	0	0	0	0	2010
0.69	0.825	0	14	0	0	0	0	0	0	0	0	2010
0.79	0.8625	0	14	0	0	0	0	0	0	0	0	2010
0.83	0.875	1	14	0	0	0	0	0	0	0	0	2010
0.74	0.8	0	13	0	1	0	1	0	0	0	0	2010
0.6	0.775	0	13	0	0	0	0	0	0	0	0	2010
0.81	0.825	1	13	0	0	0	0	1	0	0	0	2010
0.67	0.9125	1	15	0	0	0	0	0	0	0	0	2010
0.82	0.675	0	15	0	0	0	1	0	0	0	0	2010
0.89	0.8625	0	16	1	1	0	0	1	0	0	0	2010
0.62	0.9125	0	15	0	1	0	0	0	0	0	0	2010
0.78	0.9	1	14	0	0	0	1	0	0	0	0	2010
0.72	0.875	0	14	0	0	0	0	0	0	0	0	2010
0.67	0.65	1	12	1	1	0	1	0	0	0	0	2010
0.7	0.825	1	14	1	0	0	1	0	0	0	0	2010
0.49	0.875	1	16	0	0	0	0	0	1	0	0	2010
0.77	0.9125	1	16	0	0	0	1	0	0	0	0	2010
0.76	0.875	1	13	0	0	0	0	1	0	0	0	2010
0.77	0.8875	0	18	0	0	0	0	1	0	0	0	2010
0.88	0.925	0	12	0	0	1	0	0	0	0	0	2010
0.75	0.8625	1	15	1	0	0	0	0	1	0	0	2010
0.46	0.7	1	13	0	0	0	0	0	0	0	0	2010
0.5	0.7	1	14	0	0	0	0	0	0	0	0	2010
0.8	0.2375	0	9	1	0	0	1	0	0	0	0	2010
0.77	0.85	0	12	0	0	0	0	0	0	0	0	2010
0.86	0.6875	1	15	0	0	0	0	0	0	0	0	2010
0.76	0.8875	1	14	0	1	0	1	0	0	0	0	2010
0.63	0.7	1	13	0	0	0	1	0	0	0	0	2010
0.62	0.675	1	13	0	0	0	1	0	0	0	0	2010
0.63	0.7875	1	13	0	0	0	1	0	0	0	0	2010
0.76	0.9	0	11	0	0	0	0	0	1	0	0	2010
0.8	0.4375	1	18	0	0	0	0	0	0	0	0	2010
0.64	0.8375	0	14	0	0	0	0	0	0	0	0	2010
0.69	0.7875	0	13	0	0	0	0	1	0	0	0	2010
0.48	0.8	0	13	1	0	0	0	0	0	0	0	2010
0.86	0.9	1	15	0	0	0	1	0	0	0	0	2010
0.52	0.25	0	15	1	0	0	0	0	0	0	0	2010
0.68	0.75	1	14	0	1	0	0	1	0	0	0	2010
0.82	0.9	1	12	1	1	0	0	0	1	0	0	2010
0.62	0.7875	1	7	0	0	0	0	0	0	0	0	2010
0.53	0.7125	1	12	1	1	0	0	0	0	0	0	2010
0.77	0.9125	0	13	0	1	0	0	0	0	0	0	2010
0.81	0.9	0	15	0	0	0	0	0	0	0	0	2010
0.79	0.8625	0	13	0	1	0	0	0	0	0	0	2010
0.61	0.5625	0	10	0	0	1	0	0	0	0	0	2010
0.76	0.8125	0	14	0	1	0	0	0	0	0	0	2010
0.84	0.8875	0	15	1	0	0	0	0	0	0	0	2010
0.63	0.85	0	14	0	0	0	1	0	0	0	0	2010
0.73	0.9	0	14	0	0	0	0	0	0	0	0	2010
0.69	0.7375	0	10	0	0	0	0	1	0	0	0	2010
0.65	0.7375	0	12	0	0	0	0	1	0	0	0	2010
0.84	0.925	0	16	0	0	0	1	0	0	0	0	2010
0.78	0.8875	0	14	0	1	0	1	0	0	0	0	2010
0.54	0.6875	0	8	1	0	0	0	0	0	0	0	2010
0.48	0.625	0	12	0	0	0	1	0	0	0	0	2010
0.71	0.8125	0	13	0	0	0	0	0	0	0	0	2010
0.62	0.7125	0	15	1	1	0	0	0	0	0	0	2010
0.73	0.625	0	14	0	0	0	1	0	0	0	0	2010
0.59	0	0	12	0	1	0	1	0	0	0	0	2010
0.64	0.65	0	12	0	0	0	1	0	0	0	0	2010
0.4	0.5625	0	12	0	0	0	0	0	0	0	0	2010
0.82	0.9125	0	10	0	0	0	0	1	0	0	0	2010
0.83	0.7	0	15	0	0	0	0	0	0	0	0	2010
0.8	0.8625	0	14	1	0	1	0	0	0	0	0	2010
0.77	0.725	0	13	0	0	0	1	0	0	0	0	2010
0.79	0.8125	1	13	0	0	0	1	0	0	0	0	2010
0.79	0.325	0	8	1	1	0	0	1	0	0	0	2010
0.53	0.75	1	14	0	0	0	0	0	1	0	0	2010
0.92	0.925	0	16	1	1	0	1	0	0	0	0	2010
0.77	0.6625	0	12	0	1	0	0	0	0	0	0	2010
0.54	0.8	0	13	0	0	0	0	0	0	0	0	2010
0.81	0.8	1	6	0	1	0	1	0	0	0	0	2010
0.7	0.7625	1	15	1	0	0	0	0	0	0	0	2010
0.62	0.6375	0	15	1	0	0	0	1	0	0	0	2010
0.76	0.8375	1	13	0	0	0	1	0	0	0	0	2010
0.62	0.7875	0	16	0	0	0	0	0	0	0	0	2010
0.49	0.5625	0	14	1	0	0	0	0	0	0	0	2010
0.63	0.5375	1	12	0	0	0	0	0	0	0	0	2010
0.48	0.475	0	13	0	0	0	1	0	0	0	0	2010
0.46	0.4375	0	10	0	1	0	0	0	0	0	0	2010
0.66	0.6125	1	14	1	0	0	0	0	0	0	0	2010
0.84	0.775	1	7	0	0	0	0	1	0	0	0	2010
0.5	0.7	0	13	0	0	0	0	0	0	0	0	2010
0.74	0.5875	0	13	0	0	0	0	0	0	0	0	2010
0.67	0.8625	0	14	1	1	0	0	0	0	0	0	2010
0.89	0.6625	1	15	1	0	0	0	0	1	0	0	2010
0.76	0.6	0	13	0	0	1	0	0	0	0	0	2010
0.45	0.175	0	12	0	0	0	0	0	0	0	0	2010
0.58	0.8125	0	13	0	1	0	0	0	0	0	0	2010
0.74	0.8	1	17	0	0	0	0	0	1	0	0	2010
0.65	0.7125	1	15	1	0	0	0	0	1	0	0	2010
0.7	0.7375	1	12	1	0	0	1	0	0	0	0	2010
0.62	0.7125	1	14	0	0	0	0	1	0	0	0	2010
0.76	0.9	1	14	0	0	0	0	0	0	0	0	2010
0.59	0.6625	0	14	0	0	0	0	0	0	0	0	2010
0.72	0.8375	0	12	0	1	0	1	0	0	0	0	2010
0.7	0.9125	1	12	0	0	0	0	0	0	0	0	2010
0.73	0.5875	0	14	0	0	0	0	0	0	0	0	2010
0.48	0.725	0	14	0	0	0	0	0	0	0	0	2010
0.7	0.8125	0	12	0	0	0	0	0	0	0	0	2010
0.77	0.9125	1	16	0	0	0	0	0	0	0	0	2010
0.59	0.6125	0	10	0	0	0	0	0	0	0	0	2010
0.78	0.7125	0	15	0	1	0	0	0	0	0	0	2010
0.84	0.8375	1	15	0	0	0	0	0	0	0	0	2010
0.6	0.8875	1	10	0	0	0	0	0	0	0	0	2010
0.8	0.75	1	15	1	0	1	0	0	0	0	0	2010
0.7	0.875	0	16	1	0	0	0	0	0	0	0	2010
0.58	0.7375	0	12	0	0	0	0	0	0	0	0	2010
0.7	0.7875	0	12	0	0	0	0	1	0	0	0	2010
0.64	0.7875	0	13	0	1	0	0	0	0	0	0	2010
0.91	0.85	0	12	0	0	0	0	1	0	0	0	2010
0.65	0.8875	0	15	1	0	0	1	0	0	0	0	2010
0.47	0.825	0	14	0	1	0	1	0	0	0	0	2010
0.62	0.55	1	13	0	0	1	1	0	0	0	0	2010
0.68	0.675	1	15	1	0	0	1	0	0	0	0	2010
0.62	0.575	0	14	0	0	0	0	0	0	0	0	2010
0.67	0.8375	0	13	0	1	0	1	0	0	0	0	2010
0.85	0.8625	0	14	0	0	0	0	0	0	0	0	2010
0.66	0.65	0	13	0	0	0	0	1	0	0	0	2010
0.91	0.9	0	14	1	0	0	1	0	0	0	0	2010
0.93	0.9	0	14	0	0	0	1	0	0	0	0	2010
0.57	0.5625	0	14	1	0	0	0	0	0	0	0	2010
0.79	0.9125	1	13	0	0	0	1	0	0	0	0	2010
0.89	0.9375	1	14	0	0	0	1	0	0	0	0	2010
0.9	0.8625	0	14	1	0	0	0	0	0	0	0	2010
0.65	0.8	0	12	1	1	0	1	0	0	0	0	2010
0.7	0.8375	1	13	0	0	0	0	0	0	0	0	2010
0.59	0.5125	0	14	1	0	0	0	0	0	0	0	2010
0.84	0.675	1	15	0	0	0	0	1	0	0	0	2010
0.91	0.65	0	13	1	0	0	0	0	1	0	0	2010
0.52	0.8625	0	12	0	0	0	1	0	0	0	0	2010
0.72	0.725	1	15	1	0	0	0	0	0	0	0	2010
0.64	0.8375	1	12	0	0	1	1	0	0	0	0	2010
0.78	0.8625	1	12	0	0	1	0	0	0	0	0	2010
0.73	0.7625	0	12	0	1	0	0	0	0	0	0	2010
0.62	0.4875	0	14	1	1	0	0	0	0	0	0	2010
0.61	0.7	0	13	0	0	0	0	1	0	0	0	2010
0.66	0.8	0	15	0	0	0	0	0	0	0	0	2010
0.59	0.5875	0	14	0	1	0	0	0	0	0	0	2010
0.76	0.65	0	9	1	0	0	1	0	0	0	0	2010
0.56	0.575	0	8	0	0	0	0	0	0	0	0	2010

## Sheet: Exam 2
exam1	hwk1	female	hours	algebra	agecon	nonag	soph	junior	senior	middle	back	year
0.61	0.65	0	14	1	0	0	0	0	0	0	0	2009
0.86	0.85	1	17	0	0	0	0	0	1	0	0	2009
0.7	0.69	1	17	0	0	0	0	1	0	0	0	2009
0.75	0.79	0	16	0	0	1	0	0	1	0	0	2009
0.66	0.88	1	6	1	0	0	0	0	1	0	0	2009
0.89	0.98	1	13	0	1	0	0	0	1	0	0	2009
0.7	0.69	1	13	0	1	0	0	0	0	0	0	2009
0.71	0.74	1	15	0	0	0	0	0	0	0	0	2009
0.88	0.73	1	16	0	0	0	0	0	0	0	0	2009
0.82	0.52	1	16	1	0	1	1	0	0	0	0	2009
0.57	0.78	0	12	0	1	1	1	0	0	0	0	2009
0.55	0.59	1	14	0	0	0	0	0	0	0	0	2009
0.87	0.61	0	16	1	0	0	0	1	0	0	0	2009
0.9	0.64	0	13	0	0	0	1	0	0	0	0	2009
0.84	0.79	1	16	1	1	0	0	0	0	0	0	2009
0.83	0.61	1	13	1	0	0	1	0	0	0	0	2009
0.55	0.69	1	15	1	0	0	1	0	0	0	0	2009
0.61	0.44	1	11	0	1	0	0	0	0	0	0	2009
0.58	0.62	0	12	1	0	0	0	0	0	0	0	2009
0.89	0.86	1	15	0	1	0	0	1	0	0	0	2009
0.59	0.59	1	15	1	1	0	0	0	0	0	0	2009
0.87	0.95	1	13	0	0	0	0	0	0	0	0	2009
0.97	0.9	1	12	1	0	1	1	0	0	0	0	2009
0.86	0.85	1	12	0	0	0	0	0	0	0	0	2009
0.68	0.63	0	17	1	0	0	0	1	0	0	0	2009
0.79	0.89	0	13	1	1	0	0	0	0	0	0	2009
0.76	0.77	1	17	1	0	0	1	0	0	0	0	2009
0.69	0.89	0	15	0	0	0	0	0	0	0	0	2009
0.66	0.54	0	15	0	0	0	1	0	0	0	0	2009
0.8	0.89	0	15	0	0	0	1	0	0	0	0	2009
0.8	0.58	1	15	0	0	0	1	0	0	0	0	2009
0.28	0.61	1	13	0	0	1	0	0	0	0	0	2009
0.76	0.79	0	15	1	1	0	1	0	0	0	0	2009
0.67	0.83	0	13	0	0	0	0	1	0	0	0	2009
0.97	0.96	1	12	0	0	1	0	0	0	0	0	2009
0.92	0.93	0	17	0	0	0	0	1	0	0	0	2009
0.68	0.76	0	14	1	1	0	0	0	0	0	0	2009
0.89	0.63	0	15	0	1	0	0	1	0	0	0	2009
0.76	0.91	0	12	1	1	0	0	0	0	0	0	2009
0.9	0.89	1	13	0	0	0	1	0	0	0	0	2009
0.9	0.76	0	15	0	0	0	1	0	0	0	0	2009
0.97	0.96	1	12	0	0	0	1	0	0	0	0	2009
0.87	0.93	0	17	1	1	0	0	0	0	0	0	2009
0.66	0.77	1	12	0	0	0	0	1	0	0	0	2009
0.97	0.93	0	14	0	0	0	0	0	0	0	0	2009
0.48	0.84	0	13	0	1	0	0	1	0	0	0	2009
0.8	0.89	0	13	1	1	0	1	0	0	0	0	2009
0.73	0.76	1	16	0	0	1	0	0	1	0	0	2009
0.67	0.76	1	11	0	1	0	0	0	0	0	0	2009
0.67	0.85	1	6	0	0	0	1	0	0	1	0	2009
0.53	0.51	1	12	1	1	0	1	0	0	1	0	2009
0.71	0.79	0	14	0	0	0	1	0	0	1	0	2009
0.85	0.81	0	14	1	1	0	1	0	0	1	0	2009
0.44	0.93	1	14	0	0	0	0	0	0	1	0	2009
0.73	0.68	0	13	0	0	0	0	0	0	1	0	2009
0.74	0.94	0	12	1	1	0	0	0	0	1	0	2009
0.91	0.95	0	13	1	1	0	0	0	0	1	0	2009
0.6	0.84	1	15	0	0	0	0	1	0	1	0	2009
0.73	0.8	1	16	0	0	0	0	1	0	1	0	2009
0.74	0.94	1	16	0	0	0	1	0	0	1	0	2009
0.45	0.59	0	14	0	0	0	0	0	0	1	0	2009
0.79	0.64	0	13	0	0	0	0	1	0	1	0	2009
0.95	0.9	1	15	1	1	0	0	0	0	1	0	2009
0.9	0.93	1	15	1	1	0	0	0	0	1	0	2009
0.43	0.71	0	12	0	0	0	0	0	0	1	0	2009
0.78	0.65	1	14	0	0	1	1	0	0	1	0	2009
0.87	0.84	1	17	0	0	0	0	0	1	1	0	2009
0.68	0.35	0	13	0	0	1	0	0	0	1	0	2009
0.8	0.78	0	13	0	0	1	0	0	0	1	0	2009
0.81	0.5	0	16	0	0	0	0	1	0	1	0	2009
0.9	0.83	1	13	0	1	0	1	0	0	1	0	2009
0.85	0.96	0	15	1	1	0	0	0	0	1	0	2009
0.66	0.69	1	13	0	0	0	0	1	0	1	0	2009
0.64	0.63	1	11	0	1	0	0	0	0	1	0	2009
0.72	0.76	1	13	1	0	0	1	0	0	1	0	2009
0.39	0.53	0	18	0	0	0	0	0	0	1	0	2009
0.76	0.68	0	12	0	0	0	1	0	0	1	0	2009
0.67	0.71	1	13	0	0	0	0	0	0	1	0	2009
0.79	0.93	0	16	0	1	0	0	0	0	1	0	2009
0.75	0.67	0	13	1	1	0	0	0	0	1	0	2009
0.5	0.55	0	13	0	0	0	0	0	0	1	0	2009
0.75	0.72	1	15	1	1	0	0	0	0	1	0	2009
0.62	0.66	0	13	0	0	0	0	0	0	1	0	2009
0.49	0.67	1	15	0	0	0	0	0	0	1	0	2009
0.63	0.58	1	12	0	0	0	0	1	0	1	0	2009
0.65	0.83	0	18	0	0	0	1	0	0	1	0	2009
0.88	1	0	12	1	1	0	1	0	0	1	0	2009
0.95	0.9	0	10	0	1	0	1	0	0	1	0	2009
0.53	0	0	13	0	1	0	0	1	0	1	0	2009
0.77	0.65	0	14	0	0	0	0	1	0	1	0	2009
0.64	0.6	0	12	1	1	0	0	1	0	1	0	2009
0.56	0.35	1	13	0	1	0	1	0	0	1	0	2009
0.77	0.86	1	14	0	0	0	0	0	0	1	0	2009
0.62	0.72	1	13	0	0	0	0	1	0	1	0	2009
0.71	0.72	1	13	0	1	0	0	0	0	1	0	2009
0.74	0.78	0	14	0	0	0	0	0	0	1	0	2009
0.68	0.36	1	14	1	0	0	0	0	0	1	0	2009
0.63	0.34	1	13	0	0	0	0	0	0	1	0	2009
0.76	0.75	1	13	0	0	0	0	0	0	1	0	2009
0.85	0.96	0	14	0	1	0	0	0	0	1	0	2009
0.66	0.87	1	17	0	0	0	1	0	0	1	0	2009
0.5	0.87	0	9	0	0	0	0	1	0	1	0	2009
0.63	0.68	1	12	0	0	0	1	0	0	1	0	2009
0.75	0.81	1	14	0	0	0	1	0	0	1	0	2009
0.79	0.92	1	15	0	0	0	0	1	0	1	0	2009
0.74	0.81	1	12	0	0	0	0	1	0	0	1	2009
0.88	0.96	0	14	1	0	1	0	0	1	0	1	2009
0.75	0.82	1	18	1	0	0	0	0	1	0	1	2009
0.77	0.37	0	12	0	0	0	1	0	0	0	1	2009
0.54	0.84	1	15	0	0	0	0	0	0	0	1	2009
0.83	0.76	0	16	0	0	0	1	0	0	0	1	2009
0.67	0.33	1	14	0	0	0	0	0	0	0	1	2009
0.88	0.81	1	12	0	1	0	1	0	0	0	1	2009
0.88	0.94	1	15	0	1	0	0	0	0	0	1	2009
0.51	0.36	0	15	0	0	0	1	0	0	0	1	2009
0.75	0.7	0	17	1	0	0	0	0	0	0	1	2009
0.88	0.84	0	15	1	1	0	0	0	0	0	1	2009
0.77	0.84	0	15	1	1	0	0	0	0	0	1	2009
0	0.78	1	14	1	0	0	0	0	0	0	1	2009
0.61	0.63	0	12	0	1	0	1	0	0	0	1	2009
0.51	0.64	1	14	1	0	0	0	0	0	0	1	2009
0.54	0.71	1	15	0	0	0	0	0	0	0	1	2009
0.75	0.4	1	15	0	0	0	0	0	0	0	1	2009
0.53	0.53	0	11	0	1	0	0	0	0	0	1	2009
0.75	0.62	0	15	1	1	0	1	0	0	0	1	2009
0.52	0.19	0	14	0	0	0	0	0	0	0	1	2009
0.66	0.66	1	13	0	0	0	0	0	0	0	1	2009
0.53	0.76	1	12	0	0	0	0	0	1	0	1	2009
0.49	0.72	0	14	1	0	0	0	0	0	0	1	2009
0.55	0.66	1	15	1	0	1	0	0	0	0	1	2009
0.74	0.73	0	12	1	1	0	0	0	0	0	1	2009
0.74	0.68	0	14	0	0	0	0	0	0	0	1	2009
0.7	0.46	0	13	0	0	0	0	0	0	0	1	2009
0.74	0.8	0	15	1	0	0	1	0	0	0	1	2009
0.42	0.71	0	14	1	1	0	1	0	0	0	1	2009
0.68	0.23	0	12	1	1	0	1	0	0	0	1	2009
0.83	0.84	1	14	1	0	1	1	0	0	0	1	2009
0.68	0.63	0	12	0	0	0	1	0	0	0	1	2009
0.57	0.48	0	10	0	0	0	0	0	0	0	1	2009
0.42	0.53	0	13	0	0	0	0	0	0	0	1	2009
0.75	0.79	1	15	1	1	0	0	1	0	0	1	2009
0.74	0.31	0	13	0	0	0	0	0	0	0	1	2009
0.6	0.79	1	14	0	1	0	1	0	0	0	1	2009
0.81	0.76	1	14	0	0	1	1	0	0	0	1	2009
0.91	0.64	0	14	0	1	0	1	0	0	0	1	2009
0.69	0.74	0	16	1	0	0	0	0	1	0	1	2009
0.63	0.81	0	13	0	0	0	0	1	0	0	1	2009
0.91	0.73	0	12	1	0	1	1	0	0	0	1	2009
0	0.34	0	14	0	0	0	1	0	0	0	1	2009
0	0.21	1	3	1	1	0	1	0	0	0	1	2009
0.53	0.54	0	13	0	1	0	0	0	0	0	1	2009
0.84	0.78	0	16	0	0	1	0	0	0	0	1	2009
0.35	0.49	0	12	1	0	1	1	0	0	0	1	2009
0.58	0.52	0	13	1	0	0	0	0	0	0	1	2009
0.6	0.68	1	14	1	0	0	1	0	0	0	1	2009
0.63	0.79	1	17	0	1	0	0	0	0	0	1	2009
0.88	0.88	1	14	0	0	0	1	0	0	0	1	2009
0.61	0.66	0	13	0	0	0	1	0	0	0	1	2009
0.67	0.56	0	15	1	0	0	0	0	0	0	1	2009
0.78	0.78	0	14	1	1	0	0	0	0	0	1	2009
0.55	0.57	0	14	0	0	0	0	1	0	0	1	2009
0.75	0.875	1	14	0	0	0	0	0	0	0	0	2010
0.83	0.975	1	16	0	0	0	1	0	0	0	0	2010
0.82	0.825	0	13	0	0	0	0	1	0	0	0	2010
0.65	0.775	0	14	0	0	0	0	0	0	0	0	2010
0.7	0.375	0	13	0	0	0	1	0	0	0	0	2010
0.78	0.725	0	15	0	1	0	0	0	0	0	0	2010
0.56	0.875	0	16	0	0	0	0	0	0	0	0	2010
0.75	0.775	1	15	0	0	1	0	1	0	0	0	2010
0.85	0.8625	0	15	0	0	0	0	0	0	0	0	2010
0	0.15	1	11	0	0	0	0	0	0	0	0	2010
0.76	0.6375	1	9	0	1	0	0	0	0	0	0	2010
0.72	0.8	1	14	1	0	0	0	0	0	0	0	2010
0.94	0.4	1	14	1	0	0	0	0	0	0	0	2010
0.53	0.825	1	13	1	0	0	1	0	0	0	0	2010
0.67	0.7875	1	13	0	0	0	0	0	1	0	0	2010
0.55	0.425	0	12	0	0	0	0	0	0	0	0	2010
0.81	0.95	1	12	1	0	0	1	0	0	0	0	2010
0.89	0.9	0	14	1	1	0	1	0	0	0	0	2010
0.77	0.725	0	13	0	0	0	1	0	0	0	0	2010
0.6	0.825	0	11	1	1	0	0	0	0	0	0	2010
0.56	0.8375	1	15	1	0	0	0	1	0	0	0	2010
0.95	0.975	1	15	0	0	0	0	0	0	0	0	2010
0.82	0.95	1	17	1	0	0	0	1	0	0	0	2010
0.5	0.9375	1	16	0	0	0	0	0	0	0	0	2010
0.77	0.825	1	15	0	0	0	1	0	0	0	0	2010
0.58	0.875	1	16	0	1	0	1	0	0	0	0	2010
0.97	0.9875	1	15	1	0	0	0	1	0	0	0	2010
0.82	0.9	0	17	0	0	0	0	0	1	0	0	2010
0.6	0.6875	1	14	0	0	0	0	0	0	0	0	2010
0.6	0.7625	1	13	0	0	0	1	0	0	0	0	2010
0.84	0.875	0	14	0	0	0	1	0	0	0	0	2010
0.62	0.7	1	15	1	0	0	0	0	0	0	0	2010
0.84	0.875	1	15	1	1	0	0	0	0	0	0	2010
0.73	0.875	1	16	1	0	0	0	0	0	0	0	2010
0.82	0.9375	1	14	0	0	0	1	0	0	0	0	2010
0.98	1	0	14	0	0	1	0	0	1	0	0	2010
0.35	0.8125	1	16	1	0	0	1	0	0	0	0	2010
0.84	0.875	0	15	0	0	0	0	1	0	0	0	2010
0.71	0.8625	1	17	0	0	0	1	0	0	0	0	2010
0.7	0.925	0	15	0	0	0	1	0	0	0	0	2010
0.67	0.7625	1	14	1	0	0	0	0	0	0	0	2010
0.48	0.7625	1	13	0	0	0	1	0	0	0	0	2010
0.77	0.675	0	15	0	1	0	0	0	0	0	0	2010
0.78	0.85	0	12	1	0	1	0	0	0	0	0	2010
0.81	0.775	0	15	0	0	0	0	0	0	0	0	2010
0.71	0.8375	1	14	1	0	0	0	0	0	0	0	2010
0.68	0.8375	0	14	0	0	0	0	0	0	0	0	2010
0.85	0.85	0	14	0	0	0	0	0	0	0	0	2010
0.76	0.8625	1	14	0	0	0	0	0	0	0	0	2010
0.83	0.775	0	13	0	1	0	1	0	0	0	0	2010
0.74	0.775	0	13	0	0	0	0	0	0	0	0	2010
0.75	0.8	1	13	0	0	0	0	1	0	0	0	2010
0.62	0.925	1	15	0	0	0	0	0	0	0	0	2010
0.55	0.825	0	15	0	0	0	1	0	0	0	0	2010
0.75	0.85	0	16	1	1	0	0	1	0	0	0	2010
0.6	0.8	0	15	0	1	0	0	0	0	0	0	2010
0.8	0.8375	1	14	0	0	0	1	0	0	0	0	2010
0.77	0.8875	0	14	0	0	0	0	0	0	0	0	2010
0.54	0.7625	1	12	1	1	0	1	0	0	0	0	2010
0.49	0.85	1	14	1	0	0	1	0	0	0	0	2010
0.57	0.7	1	16	0	0	0	0	0	1	0	0	2010
0.65	0.875	1	16	0	0	0	1	0	0	0	0	2010
0.65	0.75	1	13	0	0	0	0	1	0	0	0	2010
0.69	0.8875	0	18	0	0	0	0	1	0	0	0	2010
0.77	0.85	0	12	0	0	1	0	0	0	0	0	2010
0.76	0.8625	1	15	1	0	0	0	0	1	0	0	2010
0.79	0.7625	1	13	0	0	0	0	0	0	0	0	2010
0.35	0.525	1	14	0	0	0	0	0	0	0	0	2010
0.49	0.6125	0	9	1	0	0	1	0	0	0	0	2010
0.76	0.6375	0	12	0	0	0	0	0	0	0	0	2010
0.87	0.875	1	15	0	0	0	0	0	0	0	0	2010
0.56	0.8	1	14	0	1	0	1	0	0	0	0	2010
0.61	0.725	1	13	0	0	0	1	0	0	0	0	2010
0.51	0.6125	1	13	0	0	0	1	0	0	0	0	2010
0.75	0.8125	1	13	0	0	0	1	0	0	0	0	2010
0.6	0.55	0	11	0	0	0	0	0	1	0	0	2010
0.72	0.9125	1	18	0	0	0	0	0	0	0	0	2010
0.52	0.6	0	14	0	0	0	0	0	0	0	0	2010
0.69	0.6625	0	13	0	0	0	0	1	0	0	0	2010
0.72	0.575	0	13	1	0	0	0	0	0	0	0	2010
0.74	0.85	1	15	0	0	0	1	0	0	0	0	2010
0.58	0.5875	0	15	1	0	0	0	0	0	0	0	2010
0.7	0.7625	1	14	0	1	0	0	1	0	0	0	2010
0.9	0.85	1	12	1	1	0	0	0	1	0	0	2010
0.57	0.775	1	7	0	0	0	0	0	0	0	0	2010
0.57	0.7875	1	12	1	1	0	0	0	0	0	0	2010
0.65	0.95	0	13	0	1	0	0	0	0	0	0	2010
0.55	0.7875	0	15	0	0	0	0	0	0	0	0	2010
0.66	0.825	0	13	0	1	0	0	0	0	0	0	2010
0.53	0.6875	0	10	0	0	1	0	0	0	0	0	2010
0.7	0.7875	0	14	0	1	0	0	0	0	0	0	2010
0.74	0.75	0	15	1	0	0	0	0	0	0	0	2010
0.62	0.85	0	14	0	0	0	1	0	0	0	0	2010
0.8	0.8875	0	14	0	0	0	0	0	0	0	0	2010
0.53	0.7625	0	10	0	0	0	0	1	0	0	0	2010
0.57	0.6375	0	12	0	0	0	0	1	0	0	0	2010
0.95	0.8625	0	16	0	0	0	1	0	0	0	0	2010
0.72	0.925	0	14	0	1	0	1	0	0	0	0	2010
0.41	0.575	0	8	1	0	0	0	0	0	0	0	2010
0.69	0.6625	0	12	0	0	0	1	0	0	0	0	2010
0.76	0.875	0	13	0	0	0	0	0	0	0	0	2010
0.45	0.575	0	15	1	1	0	0	0	0	0	0	2010
0.38	0.7375	0	14	0	0	0	1	0	0	0	0	2010
0.65	0.75	0	12	0	1	0	1	0	0	0	0	2010
0.6	0.7375	0	12	0	0	0	1	0	0	0	0	2010
0.37	0.7125	0	12	0	0	0	0	0	0	0	0	2010
0.73	0.6625	0	10	0	0	0	0	1	0	0	0	2010
0.73	0.8375	0	15	0	0	0	0	0	0	0	0	2010
0.88	0.95	0	14	1	0	1	0	0	0	0	0	2010
0.73	0.8875	0	13	0	0	0	1	0	0	0	0	2010
0.79	0.775	1	13	0	0	0	1	0	0	0	0	2010
0.48	0.325	0	8	1	1	0	0	1	0	0	0	2010
0.54	0.7	1	14	0	0	0	0	0	1	0	0	2010
0.86	0.8125	0	16	1	1	0	1	0	0	0	0	2010
0.77	0.85	0	12	0	1	0	0	0	0	0	0	2010
0.73	0.875	0	13	0	0	0	0	0	0	0	0	2010
0.65	0.8375	1	6	0	1	0	1	0	0	0	0	2010
0.67	0.7625	1	15	1	0	0	0	0	0	0	0	2010
0.66	0.6875	0	15	1	0	0	0	1	0	0	0	2010
0.58	0.8375	1	13	0	0	0	1	0	0	0	0	2010
0.7	0.8	0	16	0	0	0	0	0	0	0	0	2010
0.67	0.725	0	14	1	0	0	0	0	0	0	0	2010
0.5	0.7	1	12	0	0	0	0	0	0	0	0	2010
0.62	0.4125	0	13	0	0	0	1	0	0	0	0	2010
0.51	0.6625	0	10	0	1	0	0	0	0	0	0	2010
0.78	0.7875	1	14	1	0	0	0	0	0	0	0	2010
0.52	0.7625	1	7	0	0	0	0	1	0	0	0	2010
0.72	0.75	0	13	0	0	0	0	0	0	0	0	2010
0.69	0.7875	0	13	0	0	0	0	0	0	0	0	2010
0.82	0.775	0	14	1	1	0	0	0	0	0	0	2010
0.94	0.9	1	15	1	0	0	0	0	1	0	0	2010
0.78	0.825	0	13	0	0	1	0	0	0	0	0	2010
0.34	0.375	0	12	0	0	0	0	0	0	0	0	2010
0.68	0.8	0	13	0	1	0	0	0	0	0	0	2010
0.79	0.925	1	17	0	0	0	0	0	1	0	0	2010
0.62	0.725	1	15	1	0	0	0	0	1	0	0	2010
0.72	0.8	1	12	1	0	0	1	0	0	0	0	2010
0.55	0.7875	1	14	0	0	0	0	1	0	0	0	2010
0.55	0.7375	1	14	0	0	0	0	0	0	0	0	2010
0.49	0.7875	0	14	0	0	0	0	0	0	0	0	2010
0.55	0.8375	0	12	0	1	0	1	0	0	0	0	2010
0.57	0.8625	1	12	0	0	0	0	0	0	0	0	2010
0.43	0.7	0	14	0	0	0	0	0	0	0	0	2010
0.61	0.6625	0	14	0	0	0	0	0	0	0	0	2010
0.84	0.8625	0	12	0	0	0	0	0	0	0	0	2010
0.65	0.8375	1	16	0	0	0	0	0	0	0	0	2010
0.67	0.8625	0	10	0	0	0	0	0	0	0	0	2010
0.7	0.9	0	15	0	1	0	0	0	0	0	0	2010
0.75	0.775	1	15	0	0	0	0	0	0	0	0	2010
0.33	0.625	1	10	0	0	0	0	0	0	0	0	2010
0.59	0.5875	1	15	1	0	1	0	0	0	0	0	2010
0.76	1	0	16	1	0	0	0	0	0	0	0	2010
0.55	0.875	0	12	0	0	0	0	0	0	0	0	2010
0.62	0.85	0	12	0	0	0	0	1	0	0	0	2010
0.53	0.25	0	13	0	1	0	0	0	0	0	0	2010
0.75	0.7125	0	12	0	0	0	0	1	0	0	0	2010
0.76	0.875	0	15	1	0	0	1	0	0	0	0	2010
0.47	0.7125	0	14	0	1	0	1	0	0	0	0	2010
0.47	0.8375	1	13	0	0	1	1	0	0	0	0	2010
0.69	0.725	1	15	1	0	0	1	0	0	0	0	2010
0.69	0.7	0	14	0	0	0	0	0	0	0	0	2010
0.33	0.7875	0	13	0	1	0	1	0	0	0	0	2010
0.79	0.8125	0	14	0	0	0	0	0	0	0	0	2010
0.49	0.8375	0	13	0	0	0	0	1	0	0	0	2010
0.9	0.8625	0	14	1	0	0	1	0	0	0	0	2010
0.89	0.725	0	14	0	0	0	1	0	0	0	0	2010
0.67	0.825	0	14	1	0	0	0	0	0	0	0	2010
0.8	0.9125	1	13	0	0	0	1	0	0	0	0	2010
0.95	0.925	1	14	0	0	0	1	0	0	0	0	2010
0.78	0.65	0	14	1	0	0	0	0	0	0	0	2010
0.65	0.7875	0	12	1	1	0	1	0	0	0	0	2010
0.8	0.8625	1	13	0	0	0	0	0	0	0	0	2010
0.49	0.7125	0	14	1	0	0	0	0	0	0	0	2010
0.64	0.7	1	15	0	0	0	0	1	0	0	0	2010
0.66	0.6375	0	13	1	0	0	0	0	1	0	0	2010
0.59	0.6	0	12	0	0	0	1	0	0	0	0	2010
0.44	0.6875	1	15	1	0	0	0	0	0	0	0	2010
0.58	0.7	1	12	0	0	1	1	0	0	0	0	2010
0.74	0.7625	1	12	0	0	1	0	0	0	0	0	2010
0.82	0.725	0	12	0	1	0	0	0	0	0	0	2010
0.57	0.4	0	14	1	1	0	0	0	0	0	0	2010
0.15	0.7125	0	13	0	0	0	0	1	0	0	0	2010
0.62	0.8	0	15	0	0	0	0	0	0	0	0	2010
0.47	0.7875	0	14	0	1	0	0	0	0	0	0	2010
0.68	0.7375	0	9	1	0	0	1	0	0	0	0	2010
0.58	0.8375	0	8	0	0	0	0	0	0	0	0	2010

## Sheet: Exam 3
exam1	hwk1	female	hours	algebra	agecon	nonag	soph	junior	senior	middle	back	year
0.8	0.79	0	14	1	0	0	0	0	0	0	0	2009
0.93	0.9	1	17	0	0	0	0	0	1	0	0	2009
0.63	0.34	1	17	0	0	0	0	1	0	0	0	2009
0.81	0.8	0	16	0	0	1	0	0	1	0	0	2009
0.78	0.88	1	6	1	0	0	0	0	1	0	0	2009
0.94	0.86	1	13	0	1	0	0	0	1	0	0	2009
0.7	0.63	1	13	0	1	0	0	0	0	0	0	2009
0.74	0.79	1	15	0	0	0	0	0	0	0	0	2009
0.83	0.98	1	16	0	0	0	0	0	0	0	0	2009
0.45	0.56	1	16	1	0	1	1	0	0	0	0	2009
0.86	0.86	0	12	0	1	1	1	0	0	0	0	2009
0.71	0.68	1	14	0	0	0	0	0	0	0	0	2009
0.77	0.75	0	16	1	0	0	0	1	0	0	0	2009
0.87	0.93	0	13	0	0	0	1	0	0	0	0	2009
0.8	0.85	1	16	1	1	0	0	0	0	0	0	2009
0.73	0.8	1	13	1	0	0	1	0	0	0	0	2009
0.61	0.8	1	15	1	0	0	1	0	0	0	0	2009
0.56	0.71	1	11	0	1	0	0	0	0	0	0	2009
0.54	0.78	0	12	1	0	0	0	0	0	0	0	2009
1	0.93	1	15	0	1	0	0	1	0	0	0	2009
0.67	0.83	1	15	1	1	0	0	0	0	0	0	2009
0.84	0.98	1	13	0	0	0	0	0	0	0	0	2009
0.93	0.99	1	12	1	0	1	1	0	0	0	0	2009
0.66	0.73	1	12	0	0	0	0	0	0	0	0	2009
0.6	0.76	0	17	1	0	0	0	1	0	0	0	2009
0.91	0.88	0	13	1	1	0	0	0	0	0	0	2009
0.91	0.89	1	17	1	0	0	1	0	0	0	0	2009
0.93	0.89	0	15	0	0	0	0	0	0	0	0	2009
0.87	0.54	0	15	0	0	0	1	0	0	0	0	2009
0.71	0.87	0	15	0	0	0	1	0	0	0	0	2009
0.61	0.93	1	15	0	0	0	1	0	0	0	0	2009
0.72	0.75	1	13	0	0	1	0	0	0	0	0	2009
0.66	0.63	0	15	1	1	0	1	0	0	0	0	2009
0.95	0.73	0	13	0	0	0	0	1	0	0	0	2009
0.97	0.95	1	12	0	0	1	0	0	0	0	0	2009
1	0.98	0	17	0	0	0	0	1	0	0	0	2009
0.87	0.85	0	14	1	1	0	0	0	0	0	0	2009
0.85	0.88	0	15	0	1	0	0	1	0	0	0	2009
0.98	0.81	0	12	1	1	0	0	0	0	0	0	2009
0.86	0.91	1	13	0	0	0	1	0	0	0	0	2009
0.89	0.94	0	15	0	0	0	1	0	0	0	0	2009
0.94	1	1	12	0	0	0	1	0	0	0	0	2009
0.9	0.86	0	17	1	1	0	0	0	0	0	0	2009
0.76	0.69	1	12	0	0	0	0	1	0	0	0	2009
0.85	0.74	0	14	0	0	0	0	0	0	0	0	2009
0.7	0.81	0	13	0	1	0	0	1	0	0	0	2009
0.77	0.84	0	13	1	1	0	1	0	0	0	0	2009
0.74	0.61	1	16	0	0	1	0	0	1	0	0	2009
0.89	0.6	1	11	0	1	0	0	0	0	0	0	2009
0.76	0.77	1	6	0	0	0	1	0	0	1	0	2009
0.66	0.61	1	12	1	1	0	1	0	0	1	0	2009
0.87	0.9	0	14	0	0	0	1	0	0	1	0	2009
0.75	0.9	0	14	1	1	0	1	0	0	1	0	2009
0.71	0.91	1	14	0	0	0	0	0	0	1	0	2009
0.86	0.79	0	13	0	0	0	0	0	0	1	0	2009
0.68	0.68	0	12	1	1	0	0	0	0	1	0	2009
0.95	0.95	0	13	1	1	0	0	0	0	1	0	2009
0.6	0.75	1	15	0	0	0	0	1	0	1	0	2009
0.89	0.78	1	16	0	0	0	0	1	0	1	0	2009
0.95	0.95	1	16	0	0	0	1	0	0	1	0	2009
0.84	0.75	0	14	0	0	0	0	0	0	1	0	2009
0.86	0.91	0	13	0	0	0	0	1	0	1	0	2009
0.93	0.94	1	15	1	1	0	0	0	0	1	0	2009
0.95	0.93	1	15	1	1	0	0	0	0	1	0	2009
0.55	0.85	0	12	0	0	0	0	0	0	1	0	2009
0.67	0.79	1	14	0	0	1	1	0	0	1	0	2009
0.88	0.9	1	17	0	0	0	0	0	1	1	0	2009
0.84	0.87	0	13	0	0	1	0	0	0	1	0	2009
0.87	0.8	0	13	0	0	1	0	0	0	1	0	2009
0.85	0.9	0	16	0	0	0	0	1	0	1	0	2009
0.79	0.88	1	13	0	1	0	1	0	0	1	0	2009
0.92	0.96	0	15	1	1	0	0	0	0	1	0	2009
0.89	0.98	1	13	0	0	0	0	1	0	1	0	2009
0.83	0.84	1	11	0	1	0	0	0	0	1	0	2009
0.71	0.83	1	13	1	0	0	1	0	0	1	0	2009
0.49	0.53	0	18	0	0	0	0	0	0	1	0	2009
0.7	0.74	0	12	0	0	0	1	0	0	1	0	2009
0.75	0.8	1	13	0	0	0	0	0	0	1	0	2009
0.75	0.91	0	16	0	1	0	0	0	0	1	0	2009
0.76	0.89	0	13	1	1	0	0	0	0	1	0	2009
0.84	0.69	0	13	0	0	0	0	0	0	1	0	2009
0.83	0.67	1	15	1	1	0	0	0	0	1	0	2009
0.79	0.69	0	13	0	0	0	0	0	0	1	0	2009
0.67	0.72	1	15	0	0	0	0	0	0	1	0	2009
0.61	0.62	1	12	0	0	0	0	1	0	1	0	2009
0.77	0.87	0	18	0	0	0	1	0	0	1	0	2009
0.9	0.89	0	12	1	1	0	1	0	0	1	0	2009
0.85	0.84	0	10	0	1	0	1	0	0	1	0	2009
0.56	0	0	13	0	1	0	0	1	0	1	0	2009
0.84	0.81	0	14	0	0	0	0	1	0	1	0	2009
0.72	0.68	0	12	1	1	0	0	1	0	1	0	2009
0.78	0.49	1	13	0	1	0	1	0	0	1	0	2009
0.84	0.89	1	14	0	0	0	0	0	0	1	0	2009
0.61	0.64	1	13	0	0	0	0	1	0	1	0	2009
0.73	0.84	1	13	0	1	0	0	0	0	1	0	2009
0.83	0.97	0	14	0	0	0	0	0	0	1	0	2009
0.79	0.88	1	14	1	0	0	0	0	0	1	0	2009
0.71	0.55	1	13	0	0	0	0	0	0	1	0	2009
0.92	0.81	1	13	0	0	0	0	0	0	1	0	2009
0.87	0.78	0	14	0	1	0	0	0	0	1	0	2009
0.69	0.88	1	17	0	0	0	1	0	0	1	0	2009
0.67	0.89	0	9	0	0	0	0	1	0	1	0	2009
0.48	0.41	1	12	0	0	0	1	0	0	1	0	2009
0.78	0.8	1	14	0	0	0	1	0	0	1	0	2009
0.77	0.84	1	15	0	0	0	0	1	0	1	0	2009
0.84	0.91	1	12	0	0	0	0	1	0	0	1	2009
0.9	0.65	0	14	1	0	1	0	0	1	0	1	2009
0.64	0.84	1	18	1	0	0	0	0	1	0	1	2009
0.93	0.44	0	12	0	0	0	1	0	0	0	1	2009
0.67	0.59	1	15	0	0	0	0	0	0	0	1	2009
0.92	0.73	0	16	0	0	0	1	0	0	0	1	2009
0.77	0.45	1	14	0	0	0	0	0	0	0	1	2009
0.89	0.99	1	12	0	1	0	1	0	0	0	1	2009
0.98	0.93	1	15	0	1	0	0	0	0	0	1	2009
0.58	0.69	0	15	0	0	0	1	0	0	0	1	2009
0.82	0.78	0	17	1	0	0	0	0	0	0	1	2009
0.92	0.94	0	15	1	1	0	0	0	0	0	1	2009
0.9	0.91	0	15	1	1	0	0	0	0	0	1	2009
0	0.03	1	14	1	0	0	0	0	0	0	1	2009
0.66	0.88	0	12	0	1	0	1	0	0	0	1	2009
0.64	0.6	1	14	1	0	0	0	0	0	0	1	2009
0.64	0.75	1	15	0	0	0	0	0	0	0	1	2009
0.78	0.65	1	15	0	0	0	0	0	0	0	1	2009
0.73	0.56	0	11	0	1	0	0	0	0	0	1	2009
0.88	0.81	0	15	1	1	0	1	0	0	0	1	2009
0.48	0.25	0	14	0	0	0	0	0	0	0	1	2009
0.53	0.69	1	13	0	0	0	0	0	0	0	1	2009
0.64	0.85	1	12	0	0	0	0	0	1	0	1	2009
0.59	0.82	0	14	1	0	0	0	0	0	0	1	2009
0.64	0.73	1	15	1	0	1	0	0	0	0	1	2009
0.82	0.79	0	12	1	1	0	0	0	0	0	1	2009
0.77	0.76	0	14	0	0	0	0	0	0	0	1	2009
0.81	0.58	0	13	0	0	0	0	0	0	0	1	2009
0.86	0.96	0	15	1	0	0	1	0	0	0	1	2009
0.37	0.79	0	14	1	1	0	1	0	0	0	1	2009
0.59	0.56	0	12	1	1	0	1	0	0	0	1	2009
0.78	0.89	1	14	1	0	1	1	0	0	0	1	2009
0.77	0.58	0	12	0	0	0	1	0	0	0	1	2009
0.66	0.7	0	10	0	0	0	0	0	0	0	1	2009
0.17	0.51	0	13	0	0	0	0	0	0	0	1	2009
0.68	0.8	1	15	1	1	0	0	1	0	0	1	2009
0.65	0.7	0	13	0	0	0	0	0	0	0	1	2009
0.69	0.83	1	14	0	1	0	1	0	0	0	1	2009
0.73	0.88	1	14	0	0	1	1	0	0	0	1	2009
0.97	1	0	14	0	1	0	1	0	0	0	1	2009
0.78	0.91	0	16	1	0	0	0	0	1	0	1	2009
0.75	0.73	0	13	0	0	0	0	1	0	0	1	2009
0.87	0.99	0	12	1	0	1	1	0	0	0	1	2009
0	0.13	0	14	0	0	0	1	0	0	0	1	2009
0	0	1	3	1	1	0	1	0	0	0	1	2009
0.78	0.36	0	13	0	1	0	0	0	0	0	1	2009
0.77	0.64	0	16	0	0	1	0	0	0	0	1	2009
0.53	0.69	0	12	1	0	1	1	0	0	0	1	2009
0.77	0.8	0	13	1	0	0	0	0	0	0	1	2009
0.76	0.8	1	14	1	0	0	1	0	0	0	1	2009
0.84	0.74	1	17	0	1	0	0	0	0	0	1	2009
0.86	0.89	1	14	0	0	0	1	0	0	0	1	2009
0.63	0.76	0	13	0	0	0	1	0	0	0	1	2009
0.69	0.46	0	15	1	0	0	0	0	0	0	1	2009
0.73	0.89	0	14	1	1	0	0	0	0	0	1	2009
0.73	0.9	0	14	0	0	0	0	1	0	0	1	2009
0.96	0.8	1	14	0	0	0	0	0	0	0	0	2010
0.87	0.975	1	16	0	0	0	1	0	0	0	0	2010
0.73	0.8	0	13	0	0	0	0	1	0	0	0	2010
0.55	0.4375	0	14	0	0	0	0	0	0	0	0	2010
0.85	0.725	0	13	0	0	0	1	0	0	0	0	2010
0.98	0.7125	0	15	0	1	0	0	0	0	0	0	2010
0.69	0.8	0	16	0	0	0	0	0	0	0	0	2010
0.75	0.45	1	15	0	0	1	0	1	0	0	0	2010
0.89	0.7875	0	15	0	0	0	0	0	0	0	0	2010
0	0.1875	1	11	0	0	0	0	0	0	0	0	2010
0.86	0.625	1	9	0	1	0	0	0	0	0	0	2010
0.66	0.675	1	14	1	0	0	0	0	0	0	0	2010
0.67	0.65	1	14	1	0	0	0	0	0	0	0	2010
0.81	0.475	1	13	1	0	0	1	0	0	0	0	2010
0.73	0.375	1	13	0	0	0	0	0	1	0	0	2010
0.54	0.85	0	12	0	0	0	0	0	0	0	0	2010
0.91	0.925	1	12	1	0	0	1	0	0	0	0	2010
0.78	0.8375	0	14	1	1	0	1	0	0	0	0	2010
0.92	0.7625	0	13	0	0	0	1	0	0	0	0	2010
0.7	0.6375	0	11	1	1	0	0	0	0	0	0	2010
0.6	0.625	1	15	1	0	0	0	1	0	0	0	2010
0.91	0.925	1	15	0	0	0	0	0	0	0	0	2010
0.84	0.85	1	17	1	0	0	0	1	0	0	0	2010
0.83	0.825	1	16	0	0	0	0	0	0	0	0	2010
0.81	0.8	1	15	0	0	0	1	0	0	0	0	2010
0.58	0.775	1	16	0	1	0	1	0	0	0	0	2010
1	1	1	15	1	0	0	0	1	0	0	0	2010
0.85	0.775	0	17	0	0	0	0	0	1	0	0	2010
0.93	0.8125	1	14	0	0	0	0	0	0	0	0	2010
0.62	0.725	1	13	0	0	0	1	0	0	0	0	2010
0.83	0.85	0	14	0	0	0	1	0	0	0	0	2010
0.78	0.625	1	15	1	0	0	0	0	0	0	0	2010
0.91	0.85	1	15	1	1	0	0	0	0	0	0	2010
0.69	0.525	1	16	1	0	0	0	0	0	0	0	2010
0.89	0.675	1	14	0	0	0	1	0	0	0	0	2010
0.98	1	0	14	0	0	1	0	0	1	0	0	2010
0.82	0.45	1	16	1	0	0	1	0	0	0	0	2010
0.91	0.925	0	15	0	0	0	0	1	0	0	0	2010
0.77	0.7625	1	17	0	0	0	1	0	0	0	0	2010
0.92	0.9	0	15	0	0	0	1	0	0	0	0	2010
0.82	0.825	1	14	1	0	0	0	0	0	0	0	2010
0.58	0.525	1	13	0	0	0	1	0	0	0	0	2010
0.75	0.7875	0	15	0	1	0	0	0	0	0	0	2010
0.95	0.875	0	12	1	0	1	0	0	0	0	0	2010
0.7	0.825	0	15	0	0	0	0	0	0	0	0	2010
0.7	0.375	1	14	1	0	0	0	0	0	0	0	2010
0.79	0.9	0	14	0	0	0	0	0	0	0	0	2010
0.71	0.9375	0	14	0	0	0	0	0	0	0	0	2010
0.81	0.8125	1	14	0	0	0	0	0	0	0	0	2010
0.9	0.675	0	13	0	1	0	1	0	0	0	0	2010
0.77	0.7375	0	13	0	0	0	0	0	0	0	0	2010
0.73	0.9	1	13	0	0	0	0	1	0	0	0	2010
0.82	0.85	1	15	0	0	0	0	0	0	0	0	2010
0.63	0.725	0	15	0	0	0	1	0	0	0	0	2010
0.95	0.9625	0	16	1	1	0	0	1	0	0	0	2010
0.68	0.825	0	15	0	1	0	0	0	0	0	0	2010
0.96	0.575	1	14	0	0	0	1	0	0	0	0	2010
0.76	0.8	0	14	0	0	0	0	0	0	0	0	2010
0.7	0.6625	1	12	1	1	0	1	0	0	0	0	2010
0.59	0.6875	1	14	1	0	0	1	0	0	0	0	2010
0.64	0.475	1	16	0	0	0	0	0	1	0	0	2010
0.69	0.75	1	16	0	0	0	1	0	0	0	0	2010
0.72	0.325	1	13	0	0	0	0	1	0	0	0	2010
0.81	0.8625	0	18	0	0	0	0	1	0	0	0	2010
0.79	0.7875	0	12	0	0	1	0	0	0	0	0	2010
0.84	0.825	1	15	1	0	0	0	0	1	0	0	2010
0.61	0.875	1	13	0	0	0	0	0	0	0	0	2010
0.57	0.625	1	14	0	0	0	0	0	0	0	0	2010
0.69	0.425	0	9	1	0	0	1	0	0	0	0	2010
0.71	0.875	0	12	0	0	0	0	0	0	0	0	2010
0.86	0.6125	1	15	0	0	0	0	0	0	0	0	2010
0.87	0.8	1	14	0	1	0	1	0	0	0	0	2010
0.59	0.5125	1	13	0	0	0	1	0	0	0	0	2010
0.59	0.6	1	13	0	0	0	1	0	0	0	0	2010
0.89	0.7375	1	13	0	0	0	1	0	0	0	0	2010
0.68	0.5375	0	11	0	0	0	0	0	1	0	0	2010
0.88	0.875	1	18	0	0	0	0	0	0	0	0	2010
0.75	0.4	0	14	0	0	0	0	0	0	0	0	2010
0.79	0.5	0	13	0	0	0	0	1	0	0	0	2010
0.64	0.725	0	13	1	0	0	0	0	0	0	0	2010
0.74	0.9	1	15	0	0	0	1	0	0	0	0	2010
0.43	0.6	0	15	1	0	0	0	0	0	0	0	2010
0.76	0.575	1	14	0	1	0	0	1	0	0	0	2010
0.85	0.7	1	12	1	1	0	0	0	1	0	0	2010
0.44	0.5125	1	7	0	0	0	0	0	0	0	0	2010
0.73	0.55	1	12	1	1	0	0	0	0	0	0	2010
0.71	0.925	0	13	0	1	0	0	0	0	0	0	2010
0.79	0.775	0	15	0	0	0	0	0	0	0	0	2010
0.76	0.925	0	13	0	1	0	0	0	0	0	0	2010
0.57	0.425	0	10	0	0	1	0	0	0	0	0	2010
0.7	0.85	0	14	0	1	0	0	0	0	0	0	2010
0.77	0.85	0	15	1	0	0	0	0	0	0	0	2010
0.63	0.8	0	14	0	0	0	1	0	0	0	0	2010
0.82	0.825	0	14	0	0	0	0	0	0	0	0	2010
0.52	0.6	0	10	0	0	0	0	1	0	0	0	2010
0.77	0.575	0	12	0	0	0	0	1	0	0	0	2010
0.94	0.875	0	16	0	0	0	1	0	0	0	0	2010
0.83	0.875	0	14	0	1	0	1	0	0	0	0	2010
0.38	0.575	0	8	1	0	0	0	0	0	0	0	2010
0.55	0.625	0	12	0	0	0	1	0	0	0	0	2010
0.89	0.675	0	13	0	0	0	0	0	0	0	0	2010
0.59	0.2625	0	15	1	1	0	0	0	0	0	0	2010
0.42	0.6	0	14	0	0	0	1	0	0	0	0	2010
0.33	0.375	0	12	0	1	0	1	0	0	0	0	2010
0.85	0.5	0	12	0	0	0	1	0	0	0	0	2010
0.64	0.45	0	12	0	0	0	0	0	0	0	0	2010
0.75	0.75	0	10	0	0	0	0	1	0	0	0	2010
0.88	0.5	0	15	0	0	0	0	0	0	0	0	2010
0.9	0.8125	0	14	1	0	1	0	0	0	0	0	2010
0.77	0.6	0	13	0	0	0	1	0	0	0	0	2010
0.68	0.7125	1	13	0	0	0	1	0	0	0	0	2010
0.6	0.325	0	8	1	1	0	0	1	0	0	0	2010
0.53	0.6	1	14	0	0	0	0	0	1	0	0	2010
0.97	0.775	0	16	1	1	0	1	0	0	0	0	2010
0.74	0.8	0	12	0	1	0	0	0	0	0	0	2010
0.54	0.875	0	13	0	0	0	0	0	0	0	0	2010
0.94	0.925	1	6	0	1	0	1	0	0	0	0	2010
0.81	0.55	1	15	1	0	0	0	0	0	0	0	2010
0.76	0.625	0	15	1	0	0	0	1	0	0	0	2010
0.71	0.4125	1	13	0	0	0	1	0	0	0	0	2010
0.42	0.6875	0	16	0	0	0	0	0	0	0	0	2010
0.64	0.525	0	14	1	0	0	0	0	0	0	0	2010
0.84	0.55	1	12	0	0	0	0	0	0	0	0	2010
0.58	0.35	0	13	0	0	0	1	0	0	0	0	2010
0.58	0.525	0	10	0	1	0	0	0	0	0	0	2010
0.7	0.85	1	14	1	0	0	0	0	0	0	0	2010
0.76	0.575	1	7	0	0	0	0	1	0	0	0	2010
0.75	0.8375	0	13	0	0	0	0	0	0	0	0	2010
0.61	0.7125	0	13	0	0	0	0	0	0	0	0	2010
0.78	0.9	0	14	1	1	0	0	0	0	0	0	2010
1	0.7	1	15	1	0	0	0	0	1	0	0	2010
0.6	0.575	0	13	0	0	1	0	0	0	0	0	2010
0	0.4	0	12	0	0	0	0	0	0	0	0	2010
0.73	0.7	0	13	0	1	0	0	0	0	0	0	2010
0.97	0.65	1	17	0	0	0	0	0	1	0	0	2010
0.62	0.2875	1	15	1	0	0	0	0	1	0	0	2010
0.82	0.875	1	12	1	0	0	1	0	0	0	0	2010
0.82	0.75	1	14	0	0	0	0	1	0	0	0	2010
0.72	0.5875	1	14	0	0	0	0	0	0	0	0	2010
0.5	0.65	0	14	0	0	0	0	0	0	0	0	2010
0.79	0.875	0	12	0	1	0	1	0	0	0	0	2010
0.79	0.7	1	12	0	0	0	0	0	0	0	0	2010
0.72	0.4875	0	14	0	0	0	0	0	0	0	0	2010
0.76	0.6625	0	14	0	0	0	0	0	0	0	0	2010
0.82	0.85	0	12	0	0	0	0	0	0	0	0	2010
0.92	0.675	1	16	0	0	0	0	0	0	0	0	2010
0.69	0.575	0	10	0	0	0	0	0	0	0	0	2010
0.82	0.7875	0	15	0	1	0	0	0	0	0	0	2010
0.73	0.9	1	15	0	0	0	0	0	0	0	0	2010
0	0.175	1	10	0	0	0	0	0	0	0	0	2010
0.7	0.7	1	15	1	0	1	0	0	0	0	0	2010
0.83	0.75	0	16	1	0	0	0	0	0	0	0	2010
0.7	0.7375	0	12	0	0	0	0	0	0	0	0	2010
0.85	0.6375	0	12	0	0	0	0	1	0	0	0	2010
0.58	0.475	0	13	0	1	0	0	0	0	0	0	2010
0.79	0.6125	0	12	0	0	0	0	1	0	0	0	2010
0.69	0.875	0	15	1	0	0	1	0	0	0	0	2010
0.5	0.525	0	14	0	1	0	1	0	0	0	0	2010
0.59	0.675	1	13	0	0	1	1	0	0	0	0	2010
0.67	0.425	1	15	1	0	0	1	0	0	0	0	2010
0.49	0.5	0	14	0	0	0	0	0	0	0	0	2010
0.64	0.775	0	13	0	1	0	1	0	0	0	0	2010
0.81	0.8	0	14	0	0	0	0	0	0	0	0	2010
0.56	0.675	0	13	0	0	0	0	1	0	0	0	2010
0.83	0.9125	0	14	1	0	0	1	0	0	0	0	2010
0.95	0.875	0	14	0	0	0	1	0	0	0	0	2010
0.72	0.5	0	14	1	0	0	0	0	0	0	0	2010
0.94	0.8875	1	13	0	0	0	1	0	0	0	0	2010
0.82	0.9	1	14	0	0	0	1	0	0	0	0	2010
0.77	0.5125	0	14	1	0	0	0	0	0	0	0	2010
0.71	0.85	0	12	1	1	0	1	0	0	0	0	2010
0.54	0.5625	1	13	0	0	0	0	0	0	0	0	2010
0.67	0.45	0	14	1	0	0	0	0	0	0	0	2010
0.73	0.6	1	15	0	0	0	0	1	0	0	0	2010
0.6	0.6625	0	13	1	0	0	0	0	1	0	0	2010
0.7	0.7625	0	12	0	0	0	1	0	0	0	0	2010
0.67	0.6375	1	15	1	0	0	0	0	0	0	0	2010
0.76	0.55	1	12	0	0	1	1	0	0	0	0	2010
0.8	0.8125	1	12	0	0	1	0	0	0	0	0	2010
0.92	0.775	0	12	0	1	0	0	0	0	0	0	2010
0.53	0.1	0	14	1	1	0	0	0	0	0	0	2010
0.61	0.7	0	13	0	0	0	0	1	0	0	0	2010
0.67	0.5875	0	15	0	0	0	0	0	0	0	0	2010
0.74	0.625	0	14	0	1	0	0	0	0	0	0	2010
0.74	0.525	0	9	1	0	0	1	0	0	0	0	2010
0.72	0.6375	0	8	0	0	0	0	0	0	0	0	2010

## Sheet: Exam 4
exam1	hwk1	female	hours	algebra	agecon	nonag	soph	junior	senior	middle	back	year
0.76	0.95	0	14	1	0	0	0	0	0	0	0	2009
0.92	0.95	1	17	0	0	0	0	0	1	0	0	2009
0.68	0.38	1	17	0	0	0	0	1	0	0	0	2009
0.82	0.95	0	16	0	0	1	0	0	1	0	0	2009
0.82	0.95	1	6	1	0	0	0	0	1	0	0	2009
0.96	0.95	1	13	0	1	0	0	0	1	0	0	2009
0.82	0.48	1	13	0	1	0	0	0	0	0	0	2009
0.66	0.95	1	15	0	0	0	0	0	0	0	0	2009
0.96	0.95	1	16	0	0	0	0	0	0	0	0	2009
0.88	0.5	1	16	1	0	1	1	0	0	0	0	2009
0.92	0.95	0	12	0	1	1	1	0	0	0	0	2009
0.86	0.93	1	14	0	0	0	0	0	0	0	0	2009
0.94	0.48	0	16	1	0	0	0	1	0	0	0	2009
0.8	0.98	0	13	0	0	0	1	0	0	0	0	2009
0.9	0.95	1	16	1	1	0	0	0	0	0	0	2009
0.88	0.85	1	13	1	0	0	1	0	0	0	0	2009
0.6	0.4	1	15	1	0	0	1	0	0	0	0	2009
0.62	0.85	1	11	0	1	0	0	0	0	0	0	2009
0.62	0.73	0	12	1	0	0	0	0	0	0	0	2009
0.9	0.95	1	15	0	1	0	0	1	0	0	0	2009
0.76	0.98	1	15	1	1	0	0	0	0	0	0	2009
0.92	1	1	13	0	0	0	0	0	0	0	0	2009
0.96	1	1	12	1	0	1	1	0	0	0	0	2009
0.8	0.98	1	12	0	0	0	0	0	0	0	0	2009
0.66	0.43	0	17	1	0	0	0	1	0	0	0	2009
0.92	0.93	0	13	1	1	0	0	0	0	0	0	2009
0.86	0.95	1	17	1	0	0	1	0	0	0	0	2009
0.84	1	0	15	0	0	0	0	0	0	0	0	2009
0.94	0.5	0	15	0	0	0	1	0	0	0	0	2009
0.72	0.98	0	15	0	0	0	1	0	0	0	0	2009
0.8	0.98	1	15	0	0	0	1	0	0	0	0	2009
0.62	0.93	1	13	0	0	1	0	0	0	0	0	2009
0.82	0.95	0	15	1	1	0	1	0	0	0	0	2009
0.84	0.95	0	13	0	0	0	0	1	0	0	0	2009
0.92	1	1	12	0	0	1	0	0	0	0	0	2009
0.94	1	0	17	0	0	0	0	1	0	0	0	2009
0.8	0.98	0	14	1	1	0	0	0	0	0	0	2009
0.88	1	0	15	0	1	0	0	1	0	0	0	2009
0.86	0.95	0	12	1	1	0	0	0	0	0	0	2009
0.96	1	1	13	0	0	0	1	0	0	0	0	2009
0.88	0.95	0	15	0	0	0	1	0	0	0	0	2009
0.96	0.95	1	12	0	0	0	1	0	0	0	0	2009
0.82	1	0	17	1	1	0	0	0	0	0	0	2009
0.72	0.95	1	12	0	0	0	0	1	0	0	0	2009
0.98	1	0	14	0	0	0	0	0	0	0	0	2009
0.76	0.98	0	13	0	1	0	0	1	0	0	0	2009
0.82	1	0	13	1	1	0	1	0	0	0	0	2009
0.84	0.98	1	16	0	0	1	0	0	1	0	0	2009
0.86	1	1	11	0	1	0	0	0	0	0	0	2009
0.68	0.5	1	6	0	0	0	1	0	0	1	0	2009
0.64	0.5	1	12	1	1	0	1	0	0	1	0	2009
0.76	0.93	0	14	0	0	0	1	0	0	1	0	2009
0.92	0.9	0	14	1	1	0	1	0	0	1	0	2009
0.78	0.95	1	14	0	0	0	0	0	0	1	0	2009
0.74	0.5	0	13	0	0	0	0	0	0	1	0	2009
0.72	0.95	0	12	1	1	0	0	0	0	1	0	2009
0.98	1	0	13	1	1	0	0	0	0	1	0	2009
0.8	0.98	1	15	0	0	0	0	1	0	1	0	2009
0.76	0.95	1	16	0	0	0	0	1	0	1	0	2009
0.94	0.88	1	16	0	0	0	1	0	0	1	0	2009
0.7	0.95	0	14	0	0	0	0	0	0	1	0	2009
0.8	0.5	0	13	0	0	0	0	1	0	1	0	2009
0.96	1	1	15	1	1	0	0	0	0	1	0	2009
0.92	0.45	1	15	1	1	0	0	0	0	1	0	2009
0.62	0.85	0	12	0	0	0	0	0	0	1	0	2009
0.88	1	1	14	0	0	1	1	0	0	1	0	2009
0.86	0.98	1	17	0	0	0	0	0	1	1	0	2009
0.7	0.88	0	13	0	0	1	0	0	0	1	0	2009
0.9	0.93	0	13	0	0	1	0	0	0	1	0	2009
0.9	1	0	16	0	0	0	0	1	0	1	0	2009
0.84	0.93	1	13	0	1	0	1	0	0	1	0	2009
0.94	0.93	0	15	1	1	0	0	0	0	1	0	2009
0.86	0.93	1	13	0	0	0	0	1	0	1	0	2009
0.8	0.5	1	11	0	1	0	0	0	0	1	0	2009
0.7	0.95	1	13	1	0	0	1	0	0	1	0	2009
0.62	0.45	0	18	0	0	0	0	0	0	1	0	2009
0.86	0.5	0	12	0	0	0	1	0	0	1	0	2009
0.6	0.95	1	13	0	0	0	0	0	0	1	0	2009
0.84	1	0	16	0	1	0	0	0	0	1	0	2009
0.9	0.95	0	13	1	1	0	0	0	0	1	0	2009
0.8	0.95	0	13	0	0	0	0	0	0	1	0	2009
0.84	0.9	1	15	1	1	0	0	0	0	1	0	2009
0.78	0.9	0	13	0	0	0	0	0	0	1	0	2009
0.72	0	1	15	0	0	0	0	0	0	1	0	2009
0.66	0.5	1	12	0	0	0	0	1	0	1	0	2009
0.68	1	0	18	0	0	0	1	0	0	1	0	2009
0.94	1	0	12	1	1	0	1	0	0	1	0	2009
0.92	0.5	0	10	0	1	0	1	0	0	1	0	2009
0.66	0	0	13	0	1	0	0	1	0	1	0	2009
0.82	0.98	0	14	0	0	0	0	1	0	1	0	2009
0.8	0.93	0	12	1	1	0	0	1	0	1	0	2009
0.82	0.5	1	13	0	1	0	1	0	0	1	0	2009
0.7	0.93	1	14	0	0	0	0	0	0	1	0	2009
0.68	0.88	1	13	0	0	0	0	1	0	1	0	2009
0.84	1	1	13	0	1	0	0	0	0	1	0	2009
0.82	0.85	0	14	0	0	0	0	0	0	1	0	2009
0.9	0.95	1	14	1	0	0	0	0	0	1	0	2009
0.76	1	1	13	0	0	0	0	0	0	1	0	2009
0.9	1	1	13	0	0	0	0	0	0	1	0	2009
0.96	0.98	0	14	0	1	0	0	0	0	1	0	2009
0.94	0.98	1	17	0	0	0	1	0	0	1	0	2009
0.62	0.95	0	9	0	0	0	0	1	0	1	0	2009
0.58	0.93	1	12	0	0	0	1	0	0	1	0	2009
0.76	0	1	14	0	0	0	1	0	0	1	0	2009
0.9	1	1	15	0	0	0	0	1	0	1	0	2009
0.82	0.93	1	12	0	0	0	0	1	0	0	1	2009
0.86	0.45	0	14	1	0	1	0	0	1	0	1	2009
0.66	1	1	18	1	0	0	0	0	1	0	1	2009
0.94	0.95	0	12	0	0	0	1	0	0	0	1	2009
0.66	0.5	1	15	0	0	0	0	0	0	0	1	2009
0.84	0.9	0	16	0	0	0	1	0	0	0	1	2009
0.9	0.5	1	14	0	0	0	0	0	0	0	1	2009
0.9	0.98	1	12	0	1	0	1	0	0	0	1	2009
0.94	0.9	1	15	0	1	0	0	0	0	0	1	2009
0.46	0.8	0	15	0	0	0	1	0	0	0	1	2009
0.84	0.45	0	17	1	0	0	0	0	0	0	1	2009
0.88	0.95	0	15	1	1	0	0	0	0	0	1	2009
0.96	0.93	0	15	1	1	0	0	0	0	0	1	2009
0.6	0.95	1	14	1	0	0	0	0	0	0	1	2009
0.68	0.9	0	12	0	1	0	1	0	0	0	1	2009
0.68	0.5	1	14	1	0	0	0	0	0	0	1	2009
0.76	0.5	1	15	0	0	0	0	0	0	0	1	2009
0.78	0.95	1	15	0	0	0	0	0	0	0	1	2009
0.58	0.75	0	11	0	1	0	0	0	0	0	1	2009
0.94	0.85	0	15	1	1	0	1	0	0	0	1	2009
0.76	0.75	0	14	0	0	0	0	0	0	0	1	2009
0.66	0.88	1	13	0	0	0	0	0	0	0	1	2009
0.76	0.88	1	12	0	0	0	0	0	1	0	1	2009
0.58	0.43	0	14	1	0	0	0	0	0	0	1	2009
0.82	0.88	1	15	1	0	1	0	0	0	0	1	2009
0.74	0.93	0	12	1	1	0	0	0	0	0	1	2009
0.7	0.95	0	14	0	0	0	0	0	0	0	1	2009
0.68	0.85	0	13	0	0	0	0	0	0	0	1	2009
0.96	0.95	0	15	1	0	0	1	0	0	0	1	2009
0.66	0.98	0	14	1	1	0	1	0	0	0	1	2009
0.52	0.4	0	12	1	1	0	1	0	0	0	1	2009
0.88	0.95	1	14	1	0	1	1	0	0	0	1	2009
0.68	0.9	0	12	0	0	0	1	0	0	0	1	2009
0.56	0.45	0	10	0	0	0	0	0	0	0	1	2009
0.54	0.95	0	13	0	0	0	0	0	0	0	1	2009
0.84	0.95	1	15	1	1	0	0	1	0	0	1	2009
0.72	0.4	0	13	0	0	0	0	0	0	0	1	2009
0.82	0.95	1	14	0	1	0	1	0	0	0	1	2009
0.86	0.98	1	14	0	0	1	1	0	0	0	1	2009
0.94	0.95	0	14	0	1	0	1	0	0	0	1	2009
0.96	0.93	0	16	1	0	0	0	0	1	0	1	2009
0.74	0.95	0	13	0	0	0	0	1	0	0	1	2009
0.98	0.5	0	12	1	0	1	1	0	0	0	1	2009
0	0	0	14	0	0	0	1	0	0	0	1	2009
0	0	1	3	1	1	0	1	0	0	0	1	2009
0.74	0.48	0	13	0	1	0	0	0	0	0	1	2009
0.78	1	0	16	0	0	1	0	0	0	0	1	2009
0.64	1	0	12	1	0	1	1	0	0	0	1	2009
0.78	0.9	0	13	1	0	0	0	0	0	0	1	2009
0.72	0.95	1	14	1	0	0	1	0	0	0	1	2009
0.82	0.95	1	17	0	1	0	0	0	0	0	1	2009
0.94	0.95	1	14	0	0	0	1	0	0	0	1	2009
0.76	0.98	0	13	0	0	0	1	0	0	0	1	2009
0.76	0.98	0	15	1	0	0	0	0	0	0	1	2009
0.86	0.93	0	14	1	1	0	0	0	0	0	1	2009
0.74	0.98	0	14	0	0	0	0	1	0	0	1	2009
0.86	0.967	1	14	0	0	0	0	0	0	0	0	2010
0.86	0.967	1	16	0	0	0	1	0	0	0	0	2010
0.78	0.967	0	13	0	0	0	0	1	0	0	0	2010
0.68	0.833	0	14	0	0	0	0	0	0	0	0	2010
0.8	0.517	0	13	0	0	0	1	0	0	0	0	2010
0.92	0.867	0	15	0	1	0	0	0	0	0	0	2010
0.76	0.967	0	16	0	0	0	0	0	0	0	0	2010
0.82	1	1	15	0	0	1	0	1	0	0	0	2010
0.88	1	0	15	0	0	0	0	0	0	0	0	2010
0	0	1	11	0	0	0	0	0	0	0	0	2010
0.76	0.917	1	9	0	1	0	0	0	0	0	0	2010
0.7	1	1	14	1	0	0	0	0	0	0	0	2010
0.76	0.883	1	14	1	0	0	0	0	0	0	0	2010
0.74	0.767	1	13	1	0	0	1	0	0	0	0	2010
0.82	0.633	1	13	0	0	0	0	0	1	0	0	2010
0.58	0.9	0	12	0	0	0	0	0	0	0	0	2010
0.88	0.967	1	12	1	0	0	1	0	0	0	0	2010
0.74	1	0	14	1	1	0	1	0	0	0	0	2010
0.82	0.867	0	13	0	0	0	1	0	0	0	0	2010
0.64	0.85	0	11	1	1	0	0	0	0	0	0	2010
0.66	0.917	1	15	1	0	0	0	1	0	0	0	2010
0.9	1	1	15	0	0	0	0	0	0	0	0	2010
0.82	0.933	1	17	1	0	0	0	1	0	0	0	2010
0.8	0.933	1	16	0	0	0	0	0	0	0	0	2010
0.82	0.95	1	15	0	0	0	1	0	0	0	0	2010
0.68	0.833	1	16	0	1	0	1	0	0	0	0	2010
0.9	0.933	1	15	1	0	0	0	1	0	0	0	2010
0.94	0.967	0	17	0	0	0	0	0	1	0	0	2010
0.76	1	1	14	0	0	0	0	0	0	0	0	2010
0.62	0.9	1	13	0	0	0	1	0	0	0	0	2010
0.8	1	0	14	0	0	0	1	0	0	0	0	2010
0.82	0.867	1	15	1	0	0	0	0	0	0	0	2010
0.88	0.9	1	15	1	1	0	0	0	0	0	0	2010
0.88	0.833	1	16	1	0	0	0	0	0	0	0	2010
0.82	0.967	1	14	0	0	0	1	0	0	0	0	2010
0.96	1	0	14	0	0	1	0	0	1	0	0	2010
0.74	0.567	1	16	1	0	0	1	0	0	0	0	2010
0.86	0.883	0	15	0	0	0	0	1	0	0	0	2010
0.68	1	1	17	0	0	0	1	0	0	0	0	2010
0.8	0.85	0	15	0	0	0	1	0	0	0	0	2010
0.82	0.933	1	14	1	0	0	0	0	0	0	0	2010
0.6	0.867	1	13	0	0	0	1	0	0	0	0	2010
0.74	0.667	0	15	0	1	0	0	0	0	0	0	2010
0.82	0.967	0	12	1	0	1	0	0	0	0	0	2010
0.74	0.933	0	15	0	0	0	0	0	0	0	0	2010
0.72	0.933	1	14	1	0	0	0	0	0	0	0	2010
0.74	0.967	0	14	0	0	0	0	0	0	0	0	2010
0.74	1	0	14	0	0	0	0	0	0	0	0	2010
0.96	1	1	14	0	0	0	0	0	0	0	0	2010
0.76	0.8	0	13	0	1	0	1	0	0	0	0	2010
0.78	0.833	0	13	0	0	0	0	0	0	0	0	2010
0.62	1	1	13	0	0	0	0	1	0	0	0	2010
0.8	0.867	1	15	0	0	0	0	0	0	0	0	2010
0.7	0.433	0	15	0	0	0	1	0	0	0	0	2010
0.9	0.933	0	16	1	1	0	0	1	0	0	0	2010
0.74	0.9	0	15	0	1	0	0	0	0	0	0	2010
0.86	1	1	14	0	0	0	1	0	0	0	0	2010
0.64	0.967	0	14	0	0	0	0	0	0	0	0	2010
0.72	0.933	1	12	1	1	0	1	0	0	0	0	2010
0.72	0.633	1	14	1	0	0	1	0	0	0	0	2010
0.76	0.933	1	16	0	0	0	0	0	1	0	0	2010
0.74	1	1	16	0	0	0	1	0	0	0	0	2010
0.74	0.9	1	13	0	0	0	0	1	0	0	0	2010
0.8	0.883	0	18	0	0	0	0	1	0	0	0	2010
0.74	0.933	0	12	0	0	1	0	0	0	0	0	2010
0.86	0.95	1	15	1	0	0	0	0	1	0	0	2010
0.68	0.867	1	13	0	0	0	0	0	0	0	0	2010
0.6	0.817	1	14	0	0	0	0	0	0	0	0	2010
0.78	0.817	0	9	1	0	0	1	0	0	0	0	2010
0.88	0.883	0	12	0	0	0	0	0	0	0	0	2010
0.92	0.883	1	15	0	0	0	0	0	0	0	0	2010
0.84	0.967	1	14	0	1	0	1	0	0	0	0	2010
0.68	0.833	1	13	0	0	0	1	0	0	0	0	2010
0.62	0.483	1	13	0	0	0	1	0	0	0	0	2010
0.72	0.933	1	13	0	0	0	1	0	0	0	0	2010
0.76	0.6	0	11	0	0	0	0	0	1	0	0	2010
0.82	0.967	1	18	0	0	0	0	0	0	0	0	2010
0.76	0.567	0	14	0	0	0	0	0	0	0	0	2010
0.76	0.85	0	13	0	0	0	0	1	0	0	0	2010
0.62	1	0	13	1	0	0	0	0	0	0	0	2010
0.82	0.933	1	15	0	0	0	1	0	0	0	0	2010
0.62	0.45	0	15	1	0	0	0	0	0	0	0	2010
0.7	1	1	14	0	1	0	0	1	0	0	0	2010
0.86	1	1	12	1	1	0	0	0	1	0	0	2010
0.62	0.833	1	7	0	0	0	0	0	0	0	0	2010
0.76	0.833	1	12	1	1	0	0	0	0	0	0	2010
0.78	0.967	0	13	0	1	0	0	0	0	0	0	2010
0.88	0.917	0	15	0	0	0	0	0	0	0	0	2010
0.74	0.717	0	13	0	1	0	0	0	0	0	0	2010
0.52	0.6	0	10	0	0	1	0	0	0	0	0	2010
0.76	0.867	0	14	0	1	0	0	0	0	0	0	2010
0.92	0.867	0	15	1	0	0	0	0	0	0	0	2010
0.62	1	0	14	0	0	0	1	0	0	0	0	2010
0.82	0.65	0	14	0	0	0	0	0	0	0	0	2010
0.54	0.767	0	10	0	0	0	0	1	0	0	0	2010
0.76	0.717	0	12	0	0	0	0	1	0	0	0	2010
0.94	0.95	0	16	0	0	0	1	0	0	0	0	2010
0.8	0.833	0	14	0	1	0	1	0	0	0	0	2010
0.48	0.733	0	8	1	0	0	0	0	0	0	0	2010
0.72	0.767	0	12	0	0	0	1	0	0	0	0	2010
0.84	0.867	0	13	0	0	0	0	0	0	0	0	2010
0.74	0.733	0	15	1	1	0	0	0	0	0	0	2010
0.66	0.75	0	14	0	0	0	1	0	0	0	0	2010
0.56	0.6	0	12	0	1	0	1	0	0	0	0	2010
0.8	0.9	0	12	0	0	0	1	0	0	0	0	2010
0.6	0.633	0	12	0	0	0	0	0	0	0	0	2010
0.72	0.7	0	10	0	0	0	0	1	0	0	0	2010
0.9	0.733	0	15	0	0	0	0	0	0	0	0	2010
0.8	0.967	0	14	1	0	1	0	0	0	0	0	2010
0.72	0.833	0	13	0	0	0	1	0	0	0	0	2010
0.72	0.867	1	13	0	0	0	1	0	0	0	0	2010
0.7	0	0	8	1	1	0	0	1	0	0	0	2010
0.72	0.633	1	14	0	0	0	0	0	1	0	0	2010
0.88	0.9	0	16	1	1	0	1	0	0	0	0	2010
0.76	0.867	0	12	0	1	0	0	0	0	0	0	2010
0.68	0.867	0	13	0	0	0	0	0	0	0	0	2010
0.86	0.9	1	6	0	1	0	1	0	0	0	0	2010
0.62	1	1	15	1	0	0	0	0	0	0	0	2010
0.56	0.9	0	15	1	0	0	0	1	0	0	0	2010
0.78	0.867	1	13	0	0	0	1	0	0	0	0	2010
0.58	0.933	0	16	0	0	0	0	0	0	0	0	2010
0.6	0.833	0	14	1	0	0	0	0	0	0	0	2010
0.72	0.883	1	12	0	0	0	0	0	0	0	0	2010
0.72	0.15	0	13	0	0	0	1	0	0	0	0	2010
0.56	0.717	0	10	0	1	0	0	0	0	0	0	2010
0.84	0.633	1	14	1	0	0	0	0	0	0	0	2010
0.7	0.85	1	7	0	0	0	0	1	0	0	0	2010
0.88	0.817	0	13	0	0	0	0	0	0	0	0	2010
0.56	0.8	0	13	0	0	0	0	0	0	0	0	2010
0.88	0.95	0	14	1	1	0	0	0	0	0	0	2010
0.8	0.883	1	15	1	0	0	0	0	1	0	0	2010
0.78	0.783	0	13	0	0	1	0	0	0	0	0	2010
0.36	0.483	0	12	0	0	0	0	0	0	0	0	2010
0.74	0.867	0	13	0	1	0	0	0	0	0	0	2010
0.96	1	1	17	0	0	0	0	0	1	0	0	2010
0.62	0.517	1	15	1	0	0	0	0	1	0	0	2010
0.74	0.95	1	12	1	0	0	1	0	0	0	0	2010
0.7	0.917	1	14	0	0	0	0	1	0	0	0	2010
0.66	0.883	1	14	0	0	0	0	0	0	0	0	2010
0.44	0.883	0	14	0	0	0	0	0	0	0	0	2010
0.8	0.917	0	12	0	1	0	1	0	0	0	0	2010
0.76	1	1	12	0	0	0	0	0	0	0	0	2010
0.66	0.617	0	14	0	0	0	0	0	0	0	0	2010
0.62	0.617	0	14	0	0	0	0	0	0	0	0	2010
0.76	0.9	0	12	0	0	0	0	0	0	0	0	2010
0.92	0.933	1	16	0	0	0	0	0	0	0	0	2010
0.7	0.817	0	10	0	0	0	0	0	0	0	0	2010
0.74	0.95	0	15	0	1	0	0	0	0	0	0	2010
0.88	0.9	1	15	0	0	0	0	0	0	0	0	2010
0.38	0	1	10	0	0	0	0	0	0	0	0	2010
0.72	0.85	1	15	1	0	1	0	0	0	0	0	2010
0.78	0.817	0	16	1	0	0	0	0	0	0	0	2010
0.68	0.9	0	12	0	0	0	0	0	0	0	0	2010
0.76	0.967	0	12	0	0	0	0	1	0	0	0	2010
0.58	0.933	0	13	0	1	0	0	0	0	0	0	2010
0.76	0.9	0	12	0	0	0	0	1	0	0	0	2010
0.9	0.6	0	15	1	0	0	1	0	0	0	0	2010
0.6	0.533	0	14	0	1	0	1	0	0	0	0	2010
0.72	0.817	1	13	0	0	1	1	0	0	0	0	2010
0.8	0.617	1	15	1	0	0	1	0	0	0	0	2010
0.68	0.783	0	14	0	0	0	0	0	0	0	0	2010
0.8	0.75	0	13	0	1	0	1	0	0	0	0	2010
0.72	0.5	0	14	0	0	0	0	0	0	0	0	2010
0.62	0.75	0	13	0	0	0	0	1	0	0	0	2010
0.82	0.7	0	14	1	0	0	1	0	0	0	0	2010
0.92	0.9	0	14	0	0	0	1	0	0	0	0	2010
0.7	0.933	0	14	1	0	0	0	0	0	0	0	2010
0.86	0.317	1	13	0	0	0	1	0	0	0	0	2010
0.94	1	1	14	0	0	0	1	0	0	0	0	2010
0.78	0.317	0	14	1	0	0	0	0	0	0	0	2010
0.76	0.783	0	12	1	1	0	1	0	0	0	0	2010
0.7	0.733	1	13	0	0	0	0	0	0	0	0	2010
0.6	0.7	0	14	1	0	0	0	0	0	0	0	2010
0.76	0.833	1	15	0	0	0	0	1	0	0	0	2010
0.78	0.9	0	13	1	0	0	0	0	1	0	0	2010
0.68	0.883	0	12	0	0	0	1	0	0	0	0	2010
0.68	0.9	1	15	1	0	0	0	0	0	0	0	2010
0.68	0.65	1	12	0	0	1	1	0	0	0	0	2010
0.76	0.967	1	12	0	0	1	0	0	0	0	0	2010
0.82	0.983	0	12	0	1	0	0	0	0	0	0	2010
0.6	0.833	0	14	1	1	0	0	0	0	0	0	2010
0.66	0.75	0	13	0	0	0	0	1	0	0	0	2010
0.8	0.767	0	15	0	0	0	0	0	0	0	0	2010
0.6	0.8	0	14	0	1	0	0	0	0	0	0	2010
0.76	0.717	0	9	1	0	0	1	0	0	0	0	2010
0.6	0.583	0	8	0	0	0	0	0	0	0	0	2010

## Sheet: Overall
exam1	hwk1	female	hours	algebra	agecon	nonag	soph	junior	senior	middle	back	year
0.8197	0.8425	0	14	1	0	0	0	0	0	0	0	2009
0.9173	0.925	1	17	0	0	0	0	0	1	0	0	2009
0.6664	0.575	1	17	0	0	0	0	1	0	0	0	2009
0.8246	0.86	0	16	0	0	1	0	0	1	0	0	2009
0.8031	0.8925	1	6	1	0	0	0	0	1	0	0	2009
0.9649	0.9475	1	13	0	1	0	0	0	1	0	0	2009
0.7545	0.6525	1	13	0	1	0	0	0	0	0	0	2009
0.8224	0.8475	1	15	0	0	0	0	0	0	0	0	2009
0.9258	0.9	1	16	0	0	0	0	0	0	0	0	2009
0.683	0.6175	1	16	1	0	1	1	0	0	0	0	2009
0.8305	0.8675	0	12	0	1	1	1	0	0	0	0	2009
0.7352	0.7725	1	14	0	0	0	0	0	0	0	0	2009
0.8233	0.6975	0	16	1	0	0	0	1	0	0	0	2009
0.9128	0.8775	0	13	0	0	0	1	0	0	0	0	2009
0.8885	0.8825	1	16	1	1	0	0	0	0	0	0	2009
0.8341	0.7875	1	13	1	0	0	1	0	0	0	0	2009
0.6506	0.6675	1	15	1	0	0	1	0	0	0	0	2009
0.625	0.6725	1	11	0	1	0	0	0	0	0	0	2009
0.6331	0.71	0	12	1	0	0	0	0	0	0	0	2009
0.92	0.9125	1	15	0	1	0	0	1	0	0	0	2009
0.6983	0.795	1	15	1	1	0	0	0	0	0	0	2009
0.9371	0.9675	1	13	0	0	0	0	0	0	0	0	2009
0.9847	0.9675	1	12	1	0	1	1	0	0	0	0	2009
0.8426	0.8175	1	12	0	0	0	0	0	0	0	0	2009
0.6484	0.64	0	17	1	0	0	0	1	0	0	0	2009
0.9231	0.89	0	13	1	1	0	0	0	0	0	0	2009
0.8494	0.89	1	17	1	0	0	1	0	0	0	0	2009
0.8754	0.935	0	15	0	0	0	0	0	0	0	0	2009
0.8255	0.62	0	15	0	0	0	1	0	0	0	0	2009
0.8251	0.915	0	15	0	0	0	1	0	0	0	0	2009
0.8076	0.86	1	15	0	0	0	1	0	0	0	0	2009
0.6727	0.7725	1	13	0	0	1	0	0	0	0	0	2009
0.8085	0.8125	0	15	1	1	0	1	0	0	0	0	2009
0.8719	0.8525	0	13	0	0	0	0	1	0	0	0	2009
0.9883	0.9725	1	12	0	0	1	0	0	0	0	0	2009
0.9861	0.9725	0	17	0	0	0	0	1	0	0	0	2009
0.8031	0.815	0	14	1	1	0	0	0	0	0	0	2009
0.862	0.83	0	15	0	1	0	0	1	0	0	0	2009
0.8584	0.89	0	12	1	1	0	0	0	0	0	0	2009
0.9308	0.945	1	13	0	0	0	1	0	0	0	0	2009
0.9344	0.8925	0	15	0	0	0	1	0	0	0	0	2009
0.9555	0.9725	1	12	0	0	0	1	0	0	0	0	2009
0.8683	0.9225	0	17	1	1	0	0	0	0	0	0	2009
0.7648	0.8375	1	12	0	0	0	0	1	0	0	0	2009
0.964	0.915	0	14	0	0	0	0	0	0	0	0	2009
0.7356	0.88	0	13	0	1	0	0	1	0	0	0	2009
0.8296	0.9	0	13	1	1	0	1	0	0	0	0	2009
0.8152	0.825	1	16	0	0	1	0	0	1	0	0	2009
0.8327	0.8	1	11	0	1	0	0	0	0	0	0	2009
0.7999	0.755	1	6	0	0	0	1	0	0	1	0	2009
0.6601	0.5925	1	12	1	1	0	1	0	0	1	0	2009
0.8359	0.875	0	14	0	0	0	1	0	0	1	0	2009
0.8844	0.8925	0	14	1	1	0	1	0	0	1	0	2009
0.7698	0.9325	1	14	0	0	0	0	0	0	1	0	2009
0.7887	0.7	0	13	0	0	0	0	0	0	1	0	2009
0.7302	0.795	0	12	1	1	0	0	0	0	1	0	2009
0.9433	0.9525	0	13	1	1	0	0	0	0	1	0	2009
0.7478	0.81	1	15	0	0	0	0	1	0	1	0	2009
0.8579	0.865	1	16	0	0	0	0	1	0	1	0	2009
0.9249	0.9275	1	16	0	0	0	1	0	0	1	0	2009
0.7343	0.765	0	14	0	0	0	0	0	0	1	0	2009
0.8548	0.745	0	13	0	0	0	0	1	0	1	0	2009
0.9505	0.955	1	15	1	1	0	0	0	0	1	0	2009
0.8943	0.76	1	15	1	1	0	0	0	0	1	0	2009
0.6493	0.8	0	12	0	0	0	0	0	0	1	0	2009
0.817	0.8375	1	14	0	0	1	1	0	0	1	0	2009
0.9303	0.905	1	17	0	0	0	0	0	1	1	0	2009
0.7612	0.675	0	13	0	0	1	0	0	0	1	0	2009
0.8386	0.8625	0	13	0	0	1	0	0	0	1	0	2009
0.884	0.8275	0	16	0	0	0	0	1	0	1	0	2009
0.8696	0.905	1	13	0	1	0	1	0	0	1	0	2009
0.9299	0.9575	0	15	1	1	0	0	0	0	1	0	2009
0.821	0.8975	1	13	0	0	0	0	1	0	1	0	2009
0.7959	0.7425	1	11	0	1	0	0	0	0	1	0	2009
0.7887	0.855	1	13	1	0	0	1	0	0	1	0	2009
0.5778	0.5325	0	18	0	0	0	0	0	0	1	0	2009
0.772	0.7025	0	12	0	0	0	1	0	0	1	0	2009
0.7347	0.83	1	13	0	0	0	0	0	0	1	0	2009
0.8327	0.9125	0	16	0	1	0	0	0	0	1	0	2009
0.8062	0.8425	0	13	1	1	0	0	0	0	1	0	2009
0.7572	0.755	0	13	0	0	0	0	0	0	1	0	2009
0.8188	0.795	1	15	1	1	0	0	0	0	1	0	2009
0.7442	0.7825	0	13	0	0	0	0	0	0	1	0	2009
0.6587	0.5275	1	15	0	0	0	0	0	0	1	0	2009
0.6736	0.635	1	12	0	0	0	0	1	0	1	0	2009
0.7729	0.87	0	18	0	0	0	1	0	0	1	0	2009
0.9379	0.9675	0	12	1	1	0	1	0	0	1	0	2009
0.9078	0.7925	0	10	0	1	0	1	0	0	1	0	2009
0.4496	0.0575	0	13	0	1	0	0	1	0	1	0	2009
0.8503	0.8275	0	14	0	0	0	0	1	0	1	0	2009
0.7316	0.73	0	12	1	1	0	0	1	0	1	0	2009
0.6605	0.52	1	13	0	1	0	1	0	0	1	0	2009
0.8309	0.8925	1	14	0	0	0	0	0	0	1	0	2009
0.7419	0.7575	1	13	0	0	0	0	1	0	1	0	2009
0.8094	0.855	1	13	0	1	0	0	0	0	1	0	2009
0.8494	0.865	0	14	0	0	0	0	0	0	1	0	2009
0.8588	0.7725	1	14	1	0	0	0	0	0	1	0	2009
0.7032	0.57	1	13	0	0	0	0	0	0	1	0	2009
0.8921	0.8675	1	13	0	0	0	0	0	0	1	0	2009
0.9159	0.865	0	14	0	1	0	0	0	0	1	0	2009
0.8035	0.8325	1	17	0	0	0	1	0	0	1	0	2009
0.6641	0.8275	0	9	0	0	0	0	1	0	1	0	2009
0.6272	0.695	1	12	0	0	0	1	0	0	1	0	2009
0.7747	0.605	1	14	0	0	0	1	0	0	1	0	2009
0.8476	0.9025	1	15	0	0	0	0	1	0	1	0	2009
0.8345	0.9	1	12	0	0	0	0	1	0	0	1	2009
0.8543	0.7175	0	14	1	0	1	0	0	1	0	1	2009
0.7765	0.8425	1	18	1	0	0	0	0	1	0	1	2009
0.781	0.5525	0	12	0	0	0	1	0	0	0	1	2009
0.6835	0.695	1	15	0	0	0	0	0	0	0	1	2009
0.8768	0.8125	0	16	0	0	0	1	0	0	0	1	2009
0.6286	0.32	1	14	0	0	0	0	0	0	0	1	2009
0.9442	0.9225	1	12	0	1	0	1	0	0	0	1	2009
0.9191	0.915	1	15	0	1	0	0	0	0	0	1	2009
0.5895	0.6	0	15	0	0	0	1	0	0	0	1	2009
0.7581	0.64	0	17	1	0	0	0	0	0	0	1	2009
0.9285	0.86	0	15	1	1	0	0	0	0	0	1	2009
0.8885	0.8925	0	15	1	1	0	0	0	0	0	1	2009
0.4119	0.665	1	14	1	0	0	0	0	0	0	1	2009
0.6817	0.7725	0	12	0	1	0	1	0	0	0	1	2009
0.6704	0.6475	1	14	1	0	0	0	0	0	0	1	2009
0.6879	0.6975	1	15	0	0	0	0	0	0	0	1	2009
0.7473	0.665	1	15	0	0	0	0	0	0	0	1	2009
0.6187	0.6125	0	11	0	1	0	0	0	0	0	1	2009
0.8835	0.8025	0	15	1	1	0	1	0	0	0	1	2009
0.5859	0.4375	0	14	0	0	0	0	0	0	0	1	2009
0.6897	0.755	1	13	0	0	0	0	0	0	0	1	2009
0.6996	0.795	1	12	0	0	0	0	0	1	0	1	2009
0.638	0.665	0	14	1	0	0	0	0	0	0	1	2009
0.7055	0.7575	1	15	1	0	1	0	0	0	0	1	2009
0.8112	0.7975	0	12	1	1	0	0	0	0	0	1	2009
0.7554	0.825	0	14	0	0	0	0	0	0	0	1	2009
0.7203	0.5975	0	13	0	0	0	0	0	0	0	1	2009
0.8669	0.9	0	15	1	0	0	1	0	0	0	1	2009
0.6138	0.8225	0	14	1	1	0	1	0	0	0	1	2009
0.5621	0.4375	0	12	1	1	0	1	0	0	0	1	2009
0.8772	0.8525	1	14	1	0	1	1	0	0	0	1	2009
0.7536	0.74	0	12	0	0	0	1	0	0	0	1	2009
0.621	0.545	0	10	0	0	0	0	0	0	0	1	2009
0.5661	0.6975	0	13	0	0	0	0	0	0	0	1	2009
0.7711	0.8325	1	15	1	1	0	0	1	0	0	1	2009
0.6596	0.505	0	13	0	0	0	0	0	0	0	1	2009
0.7707	0.8675	1	14	0	1	0	1	0	0	0	1	2009
0.8318	0.87	1	14	0	0	1	1	0	0	0	1	2009
0.9613	0.88	0	14	0	1	0	1	0	0	0	1	2009
0.8408	0.865	0	16	1	0	0	0	0	1	0	1	2009
0.7653	0.8475	0	13	0	0	0	0	1	0	0	1	2009
0.9335	0.8025	0	12	1	0	1	1	0	0	0	1	2009
0.1358	0.175	0	14	0	0	0	1	0	0	0	1	2009
0.1052	0.0525	1	3	1	1	0	1	0	0	0	1	2009
0.6781	0.585	0	13	0	1	0	0	0	0	0	1	2009
0.7995	0.825	0	16	0	0	1	0	0	0	0	1	2009
0.5958	0.735	0	12	1	0	1	1	0	0	0	1	2009
0.7167	0.735	0	13	1	0	0	0	0	0	0	1	2009
0.719	0.79	1	14	1	0	0	1	0	0	0	1	2009
0.7977	0.8475	1	17	0	1	0	0	0	0	0	1	2009
0.9033	0.9275	1	14	0	0	0	1	0	0	0	1	2009
0.719	0.795	0	13	0	0	0	1	0	0	0	1	2009
0.7091	0.69	0	15	1	0	0	0	0	0	0	1	2009
0.8112	0.87	0	14	1	1	0	0	0	0	0	1	2009
0.7059	0.79	0	14	0	0	0	0	1	0	0	1	2009
0.9096	0.876125	1	14	0	0	0	0	0	0	0	0	2010
0.9495	0.963625	1	16	0	0	0	1	0	0	0	0	2010
0.8289	0.84175	0	13	0	0	0	0	1	0	0	0	2010
0.6817	0.717625	0	14	0	0	0	0	0	0	0	0	2010
0.7626	0.6105	0	13	0	0	0	1	0	0	0	0	2010
0.8987	0.813625	0	15	0	1	0	0	0	0	0	0	2010
0.774	0.869875	0	16	0	0	0	0	0	0	0	0	2010
0.8336	0.775	1	15	0	0	1	0	1	0	0	0	2010
0.88	0.8875	0	15	0	0	0	0	0	0	0	0	2010
0.1867	0.2375	1	11	0	0	0	0	0	0	0	0	2010
0.755	0.6355	1	9	0	1	0	0	0	0	0	0	2010
0.7661	0.834375	1	14	1	0	0	0	0	0	0	0	2010
0.737	0.65825	1	14	1	0	0	0	0	0	0	0	2010
0.7114	0.726125	1	13	1	0	0	1	0	0	0	0	2010
0.7367	0.627	1	13	0	0	0	0	0	1	0	0	2010
0.6304	0.70625	0	12	0	0	0	0	0	0	0	0	2010
0.9165	0.91675	1	12	1	0	0	1	0	0	0	0	2010
0.8579	0.896875	0	14	1	1	0	1	0	0	0	0	2010
0.8601	0.8105	0	13	0	0	0	1	0	0	0	0	2010
0.7031	0.75	0	11	1	1	0	0	0	0	0	0	2010
0.6715	0.8355	1	15	1	0	0	0	1	0	0	0	2010
0.991	0.965625	1	15	0	0	0	0	0	0	0	0	2010
0.9206	0.930125	1	17	1	0	0	0	1	0	0	0	2010
0.7954	0.898875	1	16	0	0	0	0	0	0	0	0	2010
0.8672	0.828125	1	15	0	0	0	1	0	0	0	0	2010
0.7327	0.83325	1	16	0	1	0	1	0	0	0	0	2010
0.9935	0.97075	1	15	1	0	0	0	1	0	0	0	2010
0.9053	0.888625	0	17	0	0	0	0	0	1	0	0	2010
0.8017	0.840625	1	14	0	0	0	0	0	0	0	0	2010
0.6923	0.75625	1	13	0	0	0	1	0	0	0	0	2010
0.9045	0.8875	0	14	0	0	0	1	0	0	0	0	2010
0.7483	0.72925	1	15	1	0	0	0	0	0	0	0	2010
0.895	0.859375	1	15	1	1	0	0	0	0	0	0	2010
0.8238	0.727	1	16	1	0	0	0	0	0	0	0	2010
0.8824	0.873	1	14	0	0	0	1	0	0	0	0	2010
1.0302	1	0	14	0	0	1	0	0	1	0	0	2010
0.7145	0.6605	1	16	1	0	0	1	0	0	0	0	2010
0.9289	0.90825	0	15	0	0	0	0	1	0	0	0	2010
0.8064	0.8875	1	17	0	0	0	1	0	0	0	0	2010
0.8618	0.909375	0	15	0	0	0	1	0	0	0	0	2010
0.8168	0.836375	1	14	1	0	0	0	0	0	0	0	2010
0.6548	0.732375	1	13	0	0	0	1	0	0	0	0	2010
0.781	0.748	0	15	0	1	0	0	0	0	0	0	2010
0.9035	0.888625	0	12	1	0	1	0	0	0	0	0	2010
0.8128	0.842625	0	15	0	0	0	0	0	0	0	0	2010
0.7604	0.736375	1	14	1	0	0	0	0	0	0	0	2010
0.8169	0.882375	0	14	0	0	0	0	0	0	0	0	2010
0.8413	0.9125	0	14	0	0	0	0	0	0	0	0	2010
0.9045	0.8875	1	14	0	0	0	0	0	0	0	0	2010
0.8506	0.7625	0	13	0	1	0	1	0	0	0	0	2010
0.7905	0.780125	0	13	0	0	0	0	0	0	0	0	2010
0.7991	0.88125	1	13	0	0	0	0	1	0	0	0	2010
0.8032	0.888625	1	15	0	0	0	0	0	0	0	0	2010
0.7064	0.6645	0	15	0	0	0	1	0	0	0	0	2010
0.9151	0.902	0	16	1	1	0	0	1	0	0	0	2010
0.7441	0.859375	0	15	0	1	0	0	0	0	0	0	2010
0.8965	0.828125	1	14	0	0	0	1	0	0	0	0	2010
0.815	0.882375	0	14	0	0	0	0	0	0	0	0	2010
0.7136	0.752	1	12	1	1	0	1	0	0	0	0	2010
0.6875	0.748875	1	14	1	0	0	1	0	0	0	0	2010
0.6987	0.74575	1	16	0	0	0	0	0	1	0	0	2010
0.7641	0.884375	1	16	0	0	0	1	0	0	0	0	2010
0.7434	0.7125	1	13	0	0	0	0	1	0	0	0	2010
0.8498	0.880125	0	18	0	0	0	0	1	0	0	0	2010
0.8492	0.873875	0	12	0	0	1	0	0	0	0	0	2010
0.8549	0.875	1	15	1	0	0	0	0	1	0	0	2010
0.7105	0.801125	1	13	0	0	0	0	0	0	0	0	2010
0.5781	0.66675	1	14	0	0	0	0	0	0	0	0	2010
0.6631	0.523	0	9	1	0	0	1	0	0	0	0	2010
0.8224	0.811375	0	12	0	0	0	0	0	0	0	0	2010
0.8837	0.7645	1	15	0	0	0	0	0	0	0	0	2010
0.8365	0.863625	1	14	0	1	0	1	0	0	0	0	2010
0.6959	0.692625	1	13	0	0	0	1	0	0	0	0	2010
0.6377	0.592625	1	13	0	0	0	1	0	0	0	0	2010
0.7987	0.817625	1	13	0	0	0	1	0	0	0	0	2010
0.7236	0.646875	0	11	0	0	0	0	0	1	0	0	2010
0.8659	0.798	1	18	0	0	0	0	0	0	0	0	2010
0.6687	0.601125	0	14	0	0	0	0	0	0	0	0	2010
0.7523	0.7	0	13	0	0	0	0	1	0	0	0	2010
0.7053	0.775	0	13	1	0	0	0	0	0	0	0	2010
0.8701	0.89575	1	15	0	0	0	1	0	0	0	0	2010
0.5387	0.471875	0	15	1	0	0	0	0	0	0	0	2010
0.7762	0.771875	1	14	0	1	0	0	1	0	0	0	2010
0.9112	0.8625	1	12	1	1	0	0	0	1	0	0	2010
0.6558	0.727	1	7	0	0	0	0	0	0	0	0	2010
0.6995	0.72075	1	12	1	1	0	0	0	0	0	0	2010
0.8147	0.938625	0	13	0	1	0	0	0	0	0	0	2010
0.8136	0.844875	0	15	0	0	0	0	0	0	0	0	2010
0.7985	0.832375	0	13	0	1	0	0	0	0	0	0	2010
0.5899	0.56875	0	10	0	0	1	0	0	0	0	0	2010
0.8084	0.82925	0	14	0	1	0	0	0	0	0	0	2010
0.8769	0.838625	0	15	1	0	0	0	0	0	0	0	2010
0.7201	0.875	0	14	0	0	0	1	0	0	0	0	2010
0.8179	0.815625	0	14	0	0	0	0	0	0	0	0	2010
0.641	0.71675	0	10	0	0	0	0	1	0	0	0	2010
0.7099	0.66675	0	12	0	0	0	0	1	0	0	0	2010
0.9679	0.903125	0	16	0	0	0	1	0	0	0	0	2010
0.8431	0.880125	0	14	0	1	0	1	0	0	0	0	2010
0.5316	0.642625	0	8	1	0	0	0	0	0	0	0	2010
0.6589	0.669875	0	12	0	0	0	1	0	0	0	0	2010
0.8367	0.807375	0	13	0	0	0	0	0	0	0	0	2010
0.626	0.57075	0	15	1	1	0	0	0	0	0	0	2010
0.6142	0.678125	0	14	0	0	0	1	0	0	0	0	2010
0.5408	0.43125	0	12	0	1	0	1	0	0	0	0	2010
0.7299	0.696875	0	12	0	0	0	1	0	0	0	0	2010
0.5779	0.5895	0	12	0	0	0	0	0	0	0	0	2010
0.7902	0.75625	0	10	0	0	0	0	1	0	0	0	2010
0.8542	0.692625	0	15	0	0	0	0	0	0	0	0	2010
0.8738	0.898	0	14	1	0	1	0	0	0	0	0	2010
0.7799	0.761375	0	13	0	0	0	1	0	0	0	0	2010
0.7911	0.79175	1	13	0	0	0	1	0	0	0	0	2010
0.6017	0.24375	0	8	1	1	0	0	1	0	0	0	2010
0.6387	0.67075	1	14	0	0	0	0	0	1	0	0	2010
0.9292	0.853125	0	16	1	1	0	1	0	0	0	0	2010
0.7843	0.794875	0	12	0	1	0	0	0	0	0	0	2010
0.715	0.85425	0	13	0	0	0	0	0	0	0	0	2010
0.8816	0.865625	1	6	0	1	0	1	0	0	0	0	2010
0.7489	0.76875	1	15	1	0	0	0	0	0	0	0	2010
0.717	0.7125	0	15	1	0	0	0	1	0	0	0	2010
0.7521	0.738625	1	13	0	0	0	1	0	0	0	0	2010
0.687	0.802	0	16	0	0	0	0	0	0	0	0	2010
0.6481	0.661375	0	14	1	0	0	0	0	0	0	0	2010
0.7225	0.667625	1	12	0	0	0	0	0	0	0	0	2010
0.577	0.346875	0	13	0	0	0	1	0	0	0	0	2010
0.5754	0.5855	0	10	0	1	0	0	0	0	0	0	2010
0.7575	0.72075	1	14	1	0	0	0	0	0	0	0	2010
0.7289	0.740625	1	7	0	0	0	0	1	0	0	0	2010
0.7444	0.776125	0	13	0	0	0	0	0	0	0	0	2010
0.6833	0.721875	0	13	0	0	0	0	0	0	0	0	2010
0.8428	0.871875	0	14	1	1	0	0	0	0	0	0	2010
0.9309	0.786375	1	15	1	0	0	0	0	1	0	0	2010
0.7749	0.69575	0	13	0	0	1	0	0	0	0	0	2010
0.337	0.35825	0	12	0	0	0	0	0	0	0	0	2010
0.7636	0.794875	0	13	0	1	0	0	0	0	0	0	2010
0.8874	0.84375	1	17	0	0	0	0	0	1	0	0	2010
0.6476	0.5605	1	15	1	0	0	0	0	1	0	0	2010
0.8157	0.840625	1	12	1	0	0	1	0	0	0	0	2010
0.7355	0.79175	1	14	0	0	0	0	1	0	0	0	2010
0.7134	0.777	1	14	0	0	0	0	0	0	0	0	2010
0.592	0.74575	0	14	0	0	0	0	0	0	0	0	2010
0.7872	0.86675	0	12	0	1	0	1	0	0	0	0	2010
0.7977	0.86875	1	12	0	0	0	0	0	0	0	0	2010
0.6256	0.598	0	14	0	0	0	0	0	0	0	0	2010
0.636	0.66675	0	14	0	0	0	0	0	0	0	0	2010
0.8338	0.85625	0	12	0	0	0	0	0	0	0	0	2010
0.8742	0.8395	1	16	0	0	0	0	0	0	0	0	2010
0.7081	0.71675	0	10	0	0	0	0	0	0	0	0	2010
0.813	0.8375	0	15	0	1	0	0	0	0	0	0	2010
0.8481	0.853125	1	15	0	0	0	0	0	0	0	0	2010
0.3689	0.421875	1	10	0	0	0	0	0	0	0	0	2010
0.741	0.721875	1	15	1	0	1	0	0	0	0	0	2010
0.825	0.8605	0	16	1	0	0	0	0	0	0	0	2010
0.7073	0.8125	0	12	0	0	0	0	0	0	0	0	2010
0.7736	0.8105	0	12	0	0	0	0	1	0	0	0	2010
0.6145	0.611375	0	13	0	1	0	0	0	0	0	0	2010
0.8279	0.76875	0	12	0	0	0	0	1	0	0	0	2010
0.8038	0.809375	0	15	1	0	0	1	0	0	0	0	2010
0.5851	0.648875	0	14	0	1	0	1	0	0	0	0	2010
0.6825	0.719875	1	13	0	0	1	1	0	0	0	0	2010
0.7402	0.6105	1	15	1	0	0	1	0	0	0	0	2010
0.6583	0.6395	0	14	0	0	0	0	0	0	0	0	2010
0.69	0.7875	0	13	0	1	0	1	0	0	0	0	2010
0.8015	0.74375	0	14	0	0	0	0	0	0	0	0	2010
0.6726	0.728125	0	13	0	0	0	0	1	0	0	0	2010
0.898	0.84375	0	14	1	0	0	1	0	0	0	0	2010
0.9284	0.85	0	14	0	0	0	1	0	0	0	0	2010
0.707	0.705125	0	14	1	0	0	0	0	0	0	0	2010
0.8447	0.757375	1	13	0	0	0	1	0	0	0	0	2010
0.9448	0.940625	1	14	0	0	0	1	0	0	0	0	2010
0.7744	0.5855	0	14	1	0	0	0	0	0	0	0	2010
0.7752	0.805125	0	12	1	1	0	1	0	0	0	0	2010
0.7368	0.748875	1	13	0	0	0	0	0	0	0	0	2010
0.6231	0.59375	0	14	1	0	0	0	0	0	0	0	2010
0.7606	0.702	1	15	0	0	0	0	1	0	0	0	2010
0.7774	0.7125	0	13	1	0	0	0	0	1	0	0	2010
0.6929	0.777	0	12	0	0	0	1	0	0	0	0	2010
0.7065	0.7375	1	15	1	0	0	0	0	0	0	0	2010
0.7194	0.684375	1	12	0	0	1	1	0	0	0	0	2010
0.8427	0.851125	1	12	0	0	1	0	0	0	0	0	2010
0.8528	0.811375	0	12	0	1	0	0	0	0	0	0	2010
0.5734	0.455125	0	14	1	1	0	0	0	0	0	0	2010
0.5938	0.715625	0	13	0	0	0	0	1	0	0	0	2010
0.7354	0.738625	0	15	0	0	0	0	0	0	0	0	2010
0.6776	0.7	0	14	0	1	0	0	0	0	0	0	2010
0.7508	0.657375	0	9	1	0	0	1	0	0	0	0	2010
0.6627	0.65825	0	8	0	0	0	0	0	0	0	0	2010

## Sheet: Weight Matrix 2009
0	5	0	0	0	0	0	0	0	0	0	0	0	0	0	0	0	0	0	0	0	0	0	0	0	0	0	0	0	0	0	0	0	0	0	0	0	0	0	0	0	0	0	0	0	0	0	0	0	0
1	0	5	0	0	0	0	0	0	0	0	0	0	0	0	0	0	0	0	0	0	0	0	0	0	0	0	0	0	0	0	0	0	0	0	0	0	0	0	0	0	0	0	0	0	0	0	0	0	0
0	1	0	5	0	0	0	0	0	0	0	0	0	0	0	0	0	0	0	0	0	0	0	0	0	0	0	0	0	0	0	0	0	0	0	0	0	0	0	0	0	0	0	0	0	0	0	0	0	0
0	0	1	0	5	0	0	0	0	0	0	0	0	0	0	0	0	0	0	0	0	0	0	0	0	0	0	0	0	0	0	0	0	0	0	0	0	0	0	0	0	0	0	0	0	0	0	0	0	0
0	0	0	1	0	5	0	0	0	0	0	0	0	0	0	0	0	0	0	0	0	0	0	0	0	0	0	0	0	0	0	0	0	0	0	0	0	0	0	0	0	0	0	0	0	0	0	0	0	0
0	0	0	0	1	0	0	0	0	0	0	0	0	0	0	0	0	0	0	0	0	0	0	0	0	0	0	0	0	0	0	0	0	0	0	0	0	0	0	0	0	0	0	0	0	0	0	0	0	0
3	4	0	0	0	0	0	0	0	0	0	0	0	0	0	0	0	0	0	0	0	0	0	0	0	0	0	0	0	0	0	0	0	0	0	0	0	0	0	0	0	0	0	0	0	0	0	0	0	0
0	2	3	4	0	0	0	0	5	0	0	0	0	0	0	0	0	0	0	0	0	0	0	0	0	0	0	0	0	0	0	0	0	0	0	0	0	0	0	0	0	0	0	0	0	0	0	0	0	0
0	0	2	3	4	0	0	1	0	0	0	0	0	0	0	0	0	0	0	0	0	0	0	0	0	0	0	0	0	0	0	0	0	0	0	0	0	0	0	0	0	0	0	0	0	0	0	0	0	0
0	0	0	0	2	3	0	0	0	0	5	0	0	0	0	0	0	0	0	0	0	0	0	0	0	0	0	0	0	0	0	0	0	0	0	0	0	0	0	0	0	0	0	0	0	0	0	0	0	0
0	0	0	0	0	2	0	0	0	1	0	5	0	0	0	0	0	0	0	0	0	0	0	0	0	0	0	0	0	0	0	0	0	0	0	0	0	0	0	0	0	0	0	0	0	0	0	0	0	0
0	0	0	0	0	0	0	0	0	0	1	0	0	0	0	0	0	0	0	0	0	0	0	0	0	0	0	0	0	0	0	0	0	0	0	0	0	0	0	0	0	0	0	0	0	0	0	0	0	0
0	0	0	0	0	0	0	0	0	0	0	0	0	5	0	0	0	0	0	0	0	0	0	0	0	0	0	0	0	0	0	0	0	0	0	0	0	0	0	0	0	0	0	0	0	0	0	0	0	0
0	0	0	0	0	0	0	0	0	0	0	0	1	0	5	0	0	0	0	0	0	0	0	0	0	0	0	0	0	0	0	0	0	0	0	0	0	0	0	0	0	0	0	0	0	0	0	0	0	0
0	0	0	0	0	0	0	0	0	0	0	0	0	1	0	5	0	0	0	0	0	0	0	0	0	0	0	0	0	0	0	0	0	0	0	0	0	0	0	0	0	0	0	0	0	0	0	0	0	0
0	0	0	0	0	0	0	0	0	0	0	0	0	0	1	0	5	0	0	0	0	0	0	0	0	0	0	0	0	0	0	0	0	0	0	0	0	0	0	0	0	0	0	0	0	0	0	0	0	0
0	0	0	0	0	0	0	0	0	0	0	0	0	0	0	1	0	5	0	0	0	0	0	0	0	0	0	0	0	0	0	0	0	0	0	0	0	0	0	0	0	0	0	0	0	0	0	0	0	0
0	0	0	0	0	0	4	0	0	0	0	0	0	0	0	0	1	0	5	0	0	0	0	0	0	0	0	0	0	0	0	0	0	0	0	0	0	0	0	0	0	0	0	0	0	0	0	0	0	0
0	0	0	0	0	0	3	0	0	0	0	0	0	0	0	0	0	1	0	5	0	0	0	0	0	0	0	0	0	0	0	0	0	0	0	0	0	0	0	0	0	0	0	0	0	0	0	0	0	0
0	0	0	0	0	0	2	4	0	0	0	0	0	0	0	0	0	0	1	0	5	0	0	0	0	0	0	0	0	0	0	0	0	0	0	0	0	0	0	0	0	0	0	0	0	0	0	0	0	0
0	0	0	0	0	0	0	3	4	0	0	0	0	0	0	0	0	0	0	1	0	5	0	0	0	0	0	0	0	0	0	0	0	0	0	0	0	0	0	0	0	0	0	0	0	0	0	0	0	0
0	0	0	0	0	0	0	2	3	0	0	0	0	0	0	0	0	0	0	0	1	0	0	0	0	0	0	0	0	0	0	0	0	0	0	0	0	0	0	0	0	0	0	0	0	0	0	0	0	0
0	0	0	0	0	0	0	0	0	3	4	0	0	0	0	0	0	0	0	0	0	0	0	5	0	0	0	0	0	0	0	0	0	0	0	0	0	0	0	0	0	0	0	0	0	0	0	0	0	0
0	0	0	0	0	0	0	0	0	2	3	4	0	0	0	0	0	0	0	0	0	0	1	0	5	0	0	0	0	0	0	0	0	0	0	0	0	0	0	0	0	0	0	0	0	0	0	0	0	0
0	0	0	0	0	0	0	0	0	0	2	3	0	0	0	0	0	0	0	0	0	0	0	1	0	0	0	0	0	0	0	0	0	0	0	0	0	0	0	0	0	0	0	0	0	0	0	0	0	0
0	0	0	0	0	0	0	0	0	0	0	0	3	4	0	0	0	0	0	0	0	0	0	0	0	0	5	0	0	0	0	0	0	0	0	0	0	0	0	0	0	0	0	0	0	0	0	0	0	0
0	0	0	0	0	0	0	0	0	0	0	0	2	3	4	0	0	0	0	0	0	0	0	0	0	1	0	5	0	0	0	0	0	0	0	0	0	0	0	0	0	0	0	0	0	0	0	0	0	0
0	0	0	0	0	0	0	0	0	0	0	0	0	2	3	4	0	0	0	0	0	0	0	0	0	0	1	0	5	0	0	0	0	0	0	0	0	0	0	0	0	0	0	0	0	0	0	0	0	0
0	0	0	0	0	0	0	0	0	0	0	0	0	0	2	3	4	0	0	0	0	0	0	0	0	0	0	1	0	5	0	0	0	0	0	0	0	0	0	0	0	0	0	0	0	0	0	0	0	0
0	0	0	0	0	0	0	0	0	0	0	0	0	0	0	2	3	4	0	0	0	0	0	0	0	0	0	0	1	0	5	0	0	0	0	0	0	0	0	0	0	0	0	0	0	0	0	0	0	0
0	0	0	0	0	0	0	0	0	0	0	0	0	0	0	0	2	3	4	0	0	0	0	0	0	0	0	0	0	1	0	5	0	0	0	0	0	0	0	0	0	0	0	0	0	0	0	0	0	0
0	0	0	0	0	0	0	0	0	0	0	0	0	0	0	0	0	2	3	4	0	0	0	0	0	0	0	0	0	0	1	0	5	0	0	0	0	0	0	0	0	0	0	0	0	0	0	0	0	0
0	0	0	0	0	0	0	0	0	0	0	0	0	0	0	0	0	0	2	3	4	0	0	0	0	0	0	0	0	0	0	1	0	5	0	0	0	0	0	0	0	0	0	0	0	0	0	0	0	0
0	0	0	0	0	0	0	0	0	0	0	0	0	0	0	0	0	0	0	2	3	4	0	0	0	0	0	0	0	0	0	0	1	0	0	0	0	0	0	0	0	0	0	0	0	0	0	0	0	0
0	0	0	0	0	0	0	0	0	0	0	0	0	0	0	0	0	0	0	0	0	2	4	0	0	0	0	0	0	0	0	0	0	0	0	5	0	0	0	0	0	0	0	0	0	0	0	0	0	0
0	0	0	0	0	0	0	0	0	0	0	0	0	0	0	0	0	0	0	0	0	0	3	4	0	0	0	0	0	0	0	0	0	0	1	0	5	0	0	0	0	0	0	0	0	0	0	0	0	0
0	0	0	0	0	0	0	0	0	0	0	0	0	0	0	0	0	0	0	0	0	0	2	3	4	0	0	0	0	0	0	0	0	0	0	1	0	5	0	0	0	0	0	0	0	0	0	0	0	0
0	0	0	0	0	0	0	0	0	0	0	0	0	0	0	0	0	0	0	0	0	0	0	2	3	0	0	0	0	0	0	0	0	0	0	0	1	0	0	0	0	0	0	0	0	0	0	0	0	0
0	0	0	0	0	0	0	0	0	0	0	0	0	0	0	0	0	0	0	0	0	0	0	0	0	3	4	0	0	0	0	0	0	0	0	0	0	0	0	5	0	0	0	0	0	0	0	0	0	0
0	0	0	0	0	0	0	0	0	0	0	0	0	0	0	0	0	0	0	0	0	0	0	0	0	2	3	4	0	0	0	0	0	0	0	0	0	0	1	0	5	0	0	0	0	0	0	0	0	0
0	0	0	0	0	0	0	0	0	0	0	0	0	0	0	0	0	0	0	0	0	0	0	0	0	0	2	3	4	0	0	0	0	0	0	0	0	0	0	1	0	5	0	0	0	0	0	0	0	0
0	0	0	0	0	0	0	0	0	0	0	0	0	0	0	0	0	0	0	0	0	0	0	0	0	0	0	2	3	4	0	0	0	0	0	0	0	0	0	0	1	0	5	0	0	0	0	0	0	0
0	0	0	0	0	0	0	0	0	0	0	0	0	0	0	0	0	0	0	0	0	0	0	0	0	0	0	0	2	3	4	0	0	0	0	0	0	0	0	0	0	1	0	0	0	0	0	0	0	0
0	0	0	0	0	0	0	0	0	0	0	0	0	0	0	0	0	0	0	0	0	0	0	0	0	0	0	0	0	0	2	3	4	0	0	0	0	0	0	0	0	0	0	0	5	0	0	0	0	0
0	0	0	0	0	0	0	0	0	0	0	0	0	0	0	0	0	0	0	0	0	0	0	0	0	0	0	0	0	0	0	2	3	4	0	0	0	0	0	0	0	0	0	1	0	0	0	0	0	0
0	0	0	0	0	0	0	0	0	0	0	0	0	0	0	0	0	0	0	0	0	0	0	0	0	0	0	0	0	0	0	0	0	2	4	0	0	0	0	0	0	0	0	0	0	0	5	0	0	0
0	0	0	0	0	0	0	0	0	0	0	0	0	0	0	0	0	0	0	0	0	0	0	0	0	0	0	0	0	0	0	0	0	0	3	4	0	0	0	0	0	0	0	0	0	1	0	0	0	0
0	0	0	0	0	0	0	0	0	0	0	0	0	0	0	0	0	0	0	0	0	0	0	0	0	0	0	0	0	0	0	0	0	0	0	2	3	4	0	0	0	0	0	0	0	0	0	0	5	0
0	0	0	0	0	0	0	0	0	0	0	0	0	0	0	0	0	0	0	0	0	0	0	0	0	0	0	0	0	0	0	0	0	0	0	0	2	3	0	0	0	0	0	0	0	0	0	1	0	0
0	0	0	0	0	0	0	0	0	0	0	0	0	0	0	0	0	0	0	0	0	0	0	0	0	0	0	0	0	0	0	0	0	0	0	0	0	0	3	4	0	0	0	0	0	0	0	0	0	0
0	0	0	0	0	0	0	0	0	0	0	0	0	0	0	0	0	0	0	0	0	0	0	0	0	0	0	0	0	0	0	0	0	0	0	0	0	0	2	3	4	0	0	0	0	0	0	0	0	1
0	0	0	0	0	0	0	0	0	0	0	0	0	0	0	0	0	0	0	0	0	0	0	0	0	0	0	0	0	0	0	0	0	0	0	0	0	0	0	2	3	4	0	0	0	0	0	0	0	0
0	0	0	0	0	0	0	0	0	0	0	0	0	0	0	0	0	0	0	0	0	0	0	0	0	0	0	0	0	0	0	0	0	0	0	0	0	0	0	0	2	3	4	0	0	0	0	0	0	0
0	0	0	0	0	0	0	0	0	0	0	0	0	0	0	0	0	0	0	0	0	0	0	0	0	0	0	0	0	0	0	0	0	0	0	0	0	0	0	0	0	2	3	0	0	0	0	0	0	0
0	0	0	0	0	0	0	0	0	0	0	0	0	0	0	0	0	0	0	0	0	0	0	0	0	0	0	0	0	0	0	0	0	0	0	0	0	0	0	0	0	0	2	4	0	0	0	0	0	0
0	0	0	0	0	0	0	0	0	0	0	0	0	0	0	0	0	0	0	0	0	0	0	0	0	0	0	0	0	0	0	0	0	0	0	0	0	0	0	0	0	0	0	0	2	4	0	0	0	0
0	0	0	0	0	0	0	0	0	0	0	0	0	0	0	0	0	0	0	0	0	0	0	0	0	0	0	0	0	0	0	0	0	0	0	0	0	0	0	0	0	0	0	0	0	3	4	0	0	0
0	0	0	0	0	0	0	0	0	0	0	0	0	0	0	0	0	0	0	0	0	0	0	0	0	0	0	0	0	0	0	0	0	0	0	0	0	0	0	0	0	0	0	0	0	2	3	0	0	0
0	0	0	0	0	0	0	0	0	0	0	0	0	0	0	0	0	0	0	0	0	0	0	0	0	0	0	0	0	0	0	0	0	0	0	0	0	0	0	0	0	0	0	0	0	0	2	4	0	0
0	0	0	0	0	0	0	0	0	0	0	0	0	0	0	0	0	0	0	0	0	0	0	0	0	0	0	0	0	0	0	0	0	0	0	0	0	0	0	0	0	0	0	0	0	0	0	3	4	0
0	0	0	0	0	0	0	0	0	0	0	0	0	0	0	0	0	0	0	0	0	0	0	0	0	0	0	0	0	0	0	0	0	0	0	0	0	0	0	0	0	0	0	0	0	0	0	0	0	3
0	0	0	0	0	0	0	0	0	0	0	0	0	0	0	0	0	0	0	0	0	0	0	0	0	0	0	0	0	0	0	0	0	0	0	0	0	0	0	0	0	0	0	0	0	0	0	0	0	2
0	0	0	0	0	0	0	0	0	0	0	0	0	0	0	0	0	0	0	0	0	0	0	0	0	0	0	0	0	0	0	0	0	0	0	0	0	0	0	0	0	0	0	0	0	0	0	0	0	0
0	0	0	0	0	0	0	0	0	0	0	0	0	0	0	0	0	0	0	0	0	0	0	0	0	0	0	0	0	0	0	0	0	0	0	0	0	0	0	0	0	0	0	0	0	0	0	0	0	0
0	0	0	0	0	0	0	0	0	0	0	0	0	0	0	0	0	0	0	0	0	0	0	0	0	0	0	0	0	0	0	0	0	0	0	0	0	0	0	0	0	0	0	0	0	0	0	0	0	0
0	0	0	0	0	0	0	0	0	0	0	0	0	0	0	0	0	0	0	0	0	0	0	0	0	0	0	0	0	0	0	0	0	0	0	0	0	0	0	0	0	0	0	0	0	0	0	0	0	0
0	0	0	0	0	0	0	0	0	0	0	0	0	0	0	0	0	0	0	0	0	0	0	0	0	0	0	0	0	0	0	0	0	0	0	0	0	0	0	0	0	0	0	0	0	0	0	0	0	0
0	0	0	0	0	0	0	0	0	0	0	0	0	0	0	0	0	0	0	0	0	0	0	0	0	0	0	0	0	0	0	0	0	0	0	0	0	0	0	0	0	0	0	0	0	0	0	0	0	0
0	0	0	0	0	0	0	0	0	0	0	0	0	0	0	0	0	0	0	0	0	0	0	0	0	0	0	0	0	0	0	0	0	0	0	0	0	0	0	0	0	0	0	0	0	0	0	0	0	0
0	0	0	0	0	0	0	0	0	0	0	0	0	0	0	0	0	0	0	0	0	0	0	0	0	0	0	0	0	0	0	0	0	0	0	0	0	0	0	0	0	0	0	0	0	0	0	0	0	0
0	0	0	0	0	0	0	0	0	0	0	0	0	0	0	0	0	0	0	0	0	0	0	0	0	0	0	0	0	0	0	0	0	0	0	0	0	0	0	0	0	0	0	0	0	0	0	0	0	0
0	0	0	0	0	0	0	0	0	0	0	0	0	0	0	0	0	0	0	0	0	0	0	0	0	0	0	0	0	0	0	0	0	0	0	0	0	0	0	0	0	0	0	0	0	0	0	0	0	0
0	0	0	0	0	0	0	0	0	0	0	0	0	0	0	0	0	0	0	0	0	0	0	0	0	0	0	0	0	0	0	0	0	0	0	0	0	0	0	0	0	0	0	0	0	0	0	0	0	0
0	0	0	0	0	0	0	0	0	0	0	0	0	0	0	0	0	0	0	0	0	0	0	0	0	0	0	0	0	0	0	0	0	0	0	0	0	0	0	0	0	0	0	0	0	0	0	0	0	0
0	0	0	0	0	0	0	0	0	0	0	0	0	0	0	0	0	0	0	0	0	0	0	0	0	0	0	0	0	0	0	0	0	0	0	0	0	0	0	0	0	0	0	0	0	0	0	0	0	0
0	0	0	0	0	0	0	0	0	0	0	0	0	0	0	0	0	0	0	0	0	0	0	0	0	0	0	0	0	0	0	0	0	0	0	0	0	0	0	0	0	0	0	0	0	0	0	0	0	0
0	0	0	0	0	0	0	0	0	0	0	0	0	0	0	0	0	0	0	0	0	0	0	0	0	0	0	0	0	0	0	0	0	0	0	0	0	0	0	0	0	0	0	0	0	0	0	0	0	0
0	0	0	0	0	0	0	0	0	0	0	0	0	0	0	0	0	0	0	0	0	0	0	0	0	0	0	0	0	0	0	0	0	0	0	0	0	0	0	0	0	0	0	0	0	0	0	0	0	0
0	0	0	0	0	0	0	0	0	0	0	0	0	0	0	0	0	0	0	0	0	0	0	0	0	0	0	0	0	0	0	0	0	0	0	0	0	0	0	0	0	0	0	0	0	0	0	0	0	0
0	0	0	0	0	0	0	0	0	0	0	0	0	0	0	0	0	0	0	0	0	0	0	0	0	0	0	0	0	0	0	0	0	0	0	0	0	0	0	0	0	0	0	0	0	0	0	0	0	0
0	0	0	0	0	0	0	0	0	0	0	0	0	0	0	0	0	0	0	0	0	0	0	0	0	0	0	0	0	0	0	0	0	0	0	0	0	0	0	0	0	0	0	0	0	0	0	0	0	0
0	0	0	0	0	0	0	0	0	0	0	0	0	0	0	0	0	0	0	0	0	0	0	0	0	0	0	0	0	0	0	0	0	0	0	0	0	0	0	0	0	0	0	0	0	0	0	0	0	0
0	0	0	0	0	0	0	0	0	0	0	0	0	0	0	0	0	0	0	0	0	0	0	0	0	0	0	0	0	0	0	0	0	0	0	0	0	0	0	0	0	0	0	0	0	0	0	0	0	0
0	0	0	0	0	0	0	0	0	0	0	0	0	0	0	0	0	0	0	0	0	0	0	0	0	0	0	0	0	0	0	0	0	0	0	0	0	0	0	0	0	0	0	0	0	0	0	0	0	0
0	0	0	0	0	0	0	0	0	0	0	0	0	0	0	0	0	0	0	0	0	0	0	0	0	0	0	0	0	0	0	0	0	0	0	0	0	0	0	0	0	0	0	0	0	0	0	0	0	0
0	0	0	0	0	0	0	0	0	0	0	0	0	0	0	0	0	0	0	0	0	0	0	0	0	0	0	0	0	0	0	0	0	0	0	0	0	0	0	0	0	0	0	0	0	0	0	0	0	0
0	0	0	0	0	0	0	0	0	0	0	0	0	0	0	0	0	0	0	0	0	0	0	0	0	0	0	0	0	0	0	0	0	0	0	0	0	0	0	0	0	0	0	0	0	0	0	0	0	0
0	0	0	0	0	0	0	0	0	0	0	0	0	0	0	0	0	0	0	0	0	0	0	0	0	0	0	0	0	0	0	0	0	0	0	0	0	0	0	0	0	0	0	0	0	0	0	0	0	0
0	0	0	0	0	0	0	0	0	0	0	0	0	0	0	0	0	0	0	0	0	0	0	0	0	0	0	0	0	0	0	0	0	0	0	0	0	0	0	0	0	0	0	0	0	0	0	0	0	0
0	0	0	0	0	0	0	0	0	0	0	0	0	0	0	0	0	0	0	0	0	0	0	0	0	0	0	0	0	0	0	0	0	0	0	0	0	0	0	0	0	0	0	0	0	0	0	0	0	0
0	0	0	0	0	0	0	0	0	0	0	0	0	0	0	0	0	0	0	0	0	0	0	0	0	0	0	0	0	0	0	0	0	0	0	0	0	0	0	0	0	0	0	0	0	0	0	0	0	0
0	0	0	0	0	0	0	0	0	0	0	0	0	0	0	0	0	0	0	0	0	0	0	0	0	0	0	0	0	0	0	0	0	0	0	0	0	0	0	0	0	0	0	0	0	0	0	0	0	0
0	0	0	0	0	0	0	0	0	0	0	0	0	0	0	0	0	0	0	0	0	0	0	0	0	0	0	0	0	0	0	0	0	0	0	0	0	0	0	0	0	0	0	0	0	0	0	0	0	0
0	0	0	0	0	0	0	0	0	0	0	0	0	0	0	0	0	0	0	0	0	0	0	0	0	0	0	0	0	0	0	0	0	0	0	0	0	0	0	0	0	0	0	0	0	0	0	0	0	0
0	0	0	0	0	0	0	0	0	0	0	0	0	0	0	0	0	0	0	0	0	0	0	0	0	0	0	0	0	0	0	0	0	0	0	0	0	0	0	0	0	0	0	0	0	0	0	0	0	0
0	0	0	0	0	0	0	0	0	0	0	0	0	0	0	0	0	0	0	0	0	0	0	0	0	0	0	0	0	0	0	0	0	0	0	0	0	0	0	0	0	0	0	0	0	0	0	0	0	0
0	0	0	0	0	0	0	0	0	0	0	0	0	0	0	0	0	0	0	0	0	0	0	0	0	0	0	0	0	0	0	0	0	0	0	0	0	0	0	0	0	0	0	0	0	0	0	0	0	0
0	0	0	0	0	0	0	0	0	0	0	0	0	0	0	0	0	0	0	0	0	0	0	0	0	0	0	0	0	0	0	0	0	0	0	0	0	0	0	0	0	0	0	0	0	0	0	0	0	0
0	0	0	0	0	0	0	0	0	0	0	0	0	0	0	0	0	0	0	0	0	0	0	0	0	0	0	0	0	0	0	0	0	0	0	0	0	0	0	0	0	0	0	0	0	0	0	0	0	0
0	0	0	0	0	0	0	0	0	0	0	0	0	0	0	0	0	0	0	0	0	0	0	0	0	0	0	0	0	0	0	0	0	0	0	0	0	0	0	0	0	0	0	0	0	0	0	0	0	0
0	0	0	0	0	0	0	0	0	0	0	0	0	0	0	0	0	0	0	0	0	0	0	0	0	0	0	0	0	0	0	0	0	0	0	0	0	0	0	0	0	0	0	0	0	0	0	0	0	0
0	0	0	0	0	0	0	0	0	0	0	0	0	0	0	0	0	0	0	0	0	0	0	0	0	0	0	0	0	0	0	0	0	0	0	0	0	0	0	0	0	0	0	0	0	0	0	0	0	0
0	0	0	0	0	0	0	0	0	0	0	0	0	0	0	0	0	0	0	0	0	0	0	0	0	0	0	0	0	0	0	0	0	0	0	0	0	0	0	0	0	0	0	0	0	0	0	0	0	0
0	0	0	0	0	0	0	0	0	0	0	0	0	0	0	0	0	0	0	0	0	0	0	0	0	0	0	0	0	0	0	0	0	0	0	0	0	0	0	0	0	0	0	0	0	0	0	0	0	0
0	0	0	0	0	0	0	0	0	0	0	0	0	0	0	0	0	0	0	0	0	0	0	0	0	0	0	0	0	0	0	0	0	0	0	0	0	0	0	0	0	0	0	0	0	0	0	0	0	0
0	0	0	0	0	0	0	0	0	0	0	0	0	0	0	0	0	0	0	0	0	0	0	0	0	0	0	0	0	0	0	0	0	0	0	0	0	0	0	0	0	0	0	0	0	0	0	0	0	0
0	0	0	0	0	0	0	0	0	0	0	0	0	0	0	0	0	0	0	0	0	0	0	0	0	0	0	0	0	0	0	0	0	0	0	0	0	0	0	0	0	0	0	0	0	0	0	0	0	0
0	0	0	0	0	0	0	0	0	0	0	0	0	0	0	0	0	0	0	0	0	0	0	0	0	0	0	0	0	0	0	0	0	0	0	0	0	0	0	0	0	0	0	0	0	0	0	0	0	0
0	0	0	0	0	0	0	0	0	0	0	0	0	0	0	0	0	0	0	0	0	0	0	0	0	0	0	0	0	0	0	0	0	0	0	0	0	0	0	0	0	0	0	0	0	0	0	0	0	0
0	0	0	0	0	0	0	0	0	0	0	0	0	0	0	0	0	0	0	0	0	0	0	0	0	0	0	0	0	0	0	0	0	0	0	0	0	0	0	0	0	0	0	0	0	0	0	0	0	0
0	0	0	0	0	0	0	0	0	0	0	0	0	0	0	0	0	0	0	0	0	0	0	0	0	0	0	0	0	0	0	0	0	0	0	0	0	0	0	0	0	0	0	0	0	0	0	0	0	0
0	0	0	0	0	0	0	0	0	0	0	0	0	0	0	0	0	0	0	0	0	0	0	0	0	0	0	0	0	0	0	0	0	0	0	0	0	0	0	0	0	0	0	0	0	0	0	0	0	0
0	0	0	0	0	0	0	0	0	0	0	0	0	0	0	0	0	0	0	0	0	0	0	0	0	0	0	0	0	0	0	0	0	0	0	0	0	0	0	0	0	0	0	0	0	0	0	0	0	0
0	0	0	0	0	0	0	0	0	0	0	0	0	0	0	0	0	0	0	0	0	0	0	0	0	0	0	0	0	0	0	0	0	0	0	0	0	0	0	0	0	0	0	0	0	0	0	0	0	0
0	0	0	0	0	0	0	0	0	0	0	0	0	0	0	0	0	0	0	0	0	0	0	0	0	0	0	0	0	0	0	0	0	0	0	0	0	0	0	0	0	0	0	0	0	0	0	0	0	0
0	0	0	0	0	0	0	0	0	0	0	0	0	0	0	0	0	0	0	0	0	0	0	0	0	0	0	0	0	0	0	0	0	0	0	0	0	0	0	0	0	0	0	0	0	0	0	0	0	0
0	0	0	0	0	0	0	0	0	0	0	0	0	0	0	0	0	0	0	0	0	0	0	0	0	0	0	0	0	0	0	0	0	0	0	0	0	0	0	0	0	0	0	0	0	0	0	0	0	0
0	0	0	0	0	0	0	0	0	0	0	0	0	0	0	0	0	0	0	0	0	0	0	0	0	0	0	0	0	0	0	0	0	0	0	0	0	0	0	0	0	0	0	0	0	0	0	0	0	0
0	0	0	0	0	0	0	0	0	0	0	0	0	0	0	0	0	0	0	0	0	0	0	0	0	0	0	0	0	0	0	0	0	0	0	0	0	0	0	0	0	0	0	0	0	0	0	0	0	0
0	0	0	0	0	0	0	0	0	0	0	0	0	0	0	0	0	0	0	0	0	0	0	0	0	0	0	0	0	0	0	0	0	0	0	0	0	0	0	0	0	0	0	0	0	0	0	0	0	0
0	0	0	0	0	0	0	0	0	0	0	0	0	0	0	0	0	0	0	0	0	0	0	0	0	0	0	0	0	0	0	0	0	0	0	0	0	0	0	0	0	0	0	0	0	0	0	0	0	0
0	0	0	0	0	0	0	0	0	0	0	0	0	0	0	0	0	0	0	0	0	0	0	0	0	0	0	0	0	0	0	0	0	0	0	0	0	0	0	0	0	0	0	0	0	0	0	0	0	0
0	0	0	0	0	0	0	0	0	0	0	0	0	0	0	0	0	0	0	0	0	0	0	0	0	0	0	0	0	0	0	0	0	0	0	0	0	0	0	0	0	0	0	0	0	0	0	0	0	0
0	0	0	0	0	0	0	0	0	0	0	0	0	0	0	0	0	0	0	0	0	0	0	0	0	0	0	0	0	0	0	0	0	0	0	0	0	0	0	0	0	0	0	0	0	0	0	0	0	0
0	0	0	0	0	0	0	0	0	0	0	0	0	0	0	0	0	0	0	0	0	0	0	0	0	0	0	0	0	0	0	0	0	0	0	0	0	0	0	0	0	0	0	0	0	0	0	0	0	0
0	0	0	0	0	0	0	0	0	0	0	0	0	0	0	0	0	0	0	0	0	0	0	0	0	0	0	0	0	0	0	0	0	0	0	0	0	0	0	0	0	0	0	0	0	0	0	0	0	0
0	0	0	0	0	0	0	0	0	0	0	0	0	0	0	0	0	0	0	0	0	0	0	0	0	0	0	0	0	0	0	0	0	0	0	0	0	0	0	0	0	0	0	0	0	0	0	0	0	0
0	0	0	0	0	0	0	0	0	0	0	0	0	0	0	0	0	0	0	0	0	0	0	0	0	0	0	0	0	0	0	0	0	0	0	0	0	0	0	0	0	0	0	0	0	0	0	0	0	0
0	0	0	0	0	0	0	0	0	0	0	0	0	0	0	0	0	0	0	0	0	0	0	0	0	0	0	0	0	0	0	0	0	0	0	0	0	0	0	0	0	0	0	0	0	0	0	0	0	0
0	0	0	0	0	0	0	0	0	0	0	0	0	0	0	0	0	0	0	0	0	0	0	0	0	0	0	0	0	0	0	0	0	0	0	0	0	0	0	0	0	0	0	0	0	0	0	0	0	0
0	0	0	0	0	0	0	0	0	0	0	0	0	0	0	0	0	0	0	0	0	0	0	0	0	0	0	0	0	0	0	0	0	0	0	0	0	0	0	0	0	0	0	0	0	0	0	0	0	0
0	0	0	0	0	0	0	0	0	0	0	0	0	0	0	0	0	0	0	0	0	0	0	0	0	0	0	0	0	0	0	0	0	0	0	0	0	0	0	0	0	0	0	0	0	0	0	0	0	0
0	0	0	0	0	0	0	0	0	0	0	0	0	0	0	0	0	0	0	0	0	0	0	0	0	0	0	0	0	0	0	0	0	0	0	0	0	0	0	0	0	0	0	0	0	0	0	0	0	0
0	0	0	0	0	0	0	0	0	0	0	0	0	0	0	0	0	0	0	0	0	0	0	0	0	0	0	0	0	0	0	0	0	0	0	0	0	0	0	0	0	0	0	0	0	0	0	0	0	0
0	0	0	0	0	0	0	0	0	0	0	0	0	0	0	0	0	0	0	0	0	0	0	0	0	0	0	0	0	0	0	0	0	0	0	0	0	0	0	0	0	0	0	0	0	0	0	0	0	0
0	0	0	0	0	0	0	0	0	0	0	0	0	0	0	0	0	0	0	0	0	0	0	0	0	0	0	0	0	0	0	0	0	0	0	0	0	0	0	0	0	0	0	0	0	0	0	0	0	0
0	0	0	0	0	0	0	0	0	0	0	0	0	0	0	0	0	0	0	0	0	0	0	0	0	0	0	0	0	0	0	0	0	0	0	0	0	0	0	0	0	0	0	0	0	0	0	0	0	0
0	0	0	0	0	0	0	0	0	0	0	0	0	0	0	0	0	0	0	0	0	0	0	0	0	0	0	0	0	0	0	0	0	0	0	0	0	0	0	0	0	0	0	0	0	0	0	0	0	0
0	0	0	0	0	0	0	0	0	0	0	0	0	0	0	0	0	0	0	0	0	0	0	0	0	0	0	0	0	0	0	0	0	0	0	0	0	0	0	0	0	0	0	0	0	0	0	0	0	0
0	0	0	0	0	0	0	0	0	0	0	0	0	0	0	0	0	0	0	0	0	0	0	0	0	0	0	0	0	0	0	0	0	0	0	0	0	0	0	0	0	0	0	0	0	0	0	0	0	0
0	0	0	0	0	0	0	0	0	0	0	0	0	0	0	0	0	0	0	0	0	0	0	0	0	0	0	0	0	0	0	0	0	0	0	0	0	0	0	0	0	0	0	0	0	0	0	0	0	0
0	0	0	0	0	0	0	0	0	0	0	0	0	0	0	0	0	0	0	0	0	0	0	0	0	0	0	0	0	0	0	0	0	0	0	0	0	0	0	0	0	0	0	0	0	0	0	0	0	0
0	0	0	0	0	0	0	0	0	0	0	0	0	0	0	0	0	0	0	0	0	0	0	0	0	0	0	0	0	0	0	0	0	0	0	0	0	0	0	0	0	0	0	0	0	0	0	0	0	0
0	0	0	0	0	0	0	0	0	0	0	0	0	0	0	0	0	0	0	0	0	0	0	0	0	0	0	0	0	0	0	0	0	0	0	0	0	0	0	0	0	0	0	0	0	0	0	0	0	0
0	0	0	0	0	0	0	0	0	0	0	0	0	0	0	0	0	0	0	0	0	0	0	0	0	0	0	0	0	0	0	0	0	0	0	0	0	0	0	0	0	0	0	0	0	0	0	0	0	0
0	0	0	0	0	0	0	0	0	0	0	0	0	0	0	0	0	0	0	0	0	0	0	0	0	0	0	0	0	0	0	0	0	0	0	0	0	0	0	0	0	0	0	0	0	0	0	0	0	0
0	0	0	0	0	0	0	0	0	0	0	0	0	0	0	0	0	0	0	0	0	0	0	0	0	0	0	0	0	0	0	0	0	0	0	0	0	0	0	0	0	0	0	0	0	0	0	0	0	0
0	0	0	0	0	0	0	0	0	0	0	0	0	0	0	0	0	0	0	0	0	0	0	0	0	0	0	0	0	0	0	0	0	0	0	0	0	0	0	0	0	0	0	0	0	0	0	0	0	0
0	0	0	0	0	0	0	0	0	0	0	0	0	0	0	0	0	0	0	0	0	0	0	0	0	0	0	0	0	0	0	0	0	0	0	0	0	0	0	0	0	0	0	0	0	0	0	0	0	0
0	0	0	0	0	0	0	0	0	0	0	0	0	0	0	0	0	0	0	0	0	0	0	0	0	0	0	0	0	0	0	0	0	0	0	0	0	0	0	0	0	0	0	0	0	0	0	0	0	0
0	0	0	0	0	0	0	0	0	0	0	0	0	0	0	0	0	0	0	0	0	0	0	0	0	0	0	0	0	0	0	0	0	0	0	0	0	0	0	0	0	0	0	0	0	0	0	0	0	0
0	0	0	0	0	0	0	0	0	0	0	0	0	0	0	0	0	0	0	0	0	0	0	0	0	0	0	0	0	0	0	0	0	0	0	0	0	0	0	0	0	0	0	0	0	0	0	0	0	0
0	0	0	0	0	0	0	0	0	0	0	0	0	0	0	0	0	0	0	0	0	0	0	0	0	0	0	0	0	0	0	0	0	0	0	0	0	0	0	0	0	0	0	0	0	0	0	0	0	0
0	0	0	0	0	0	0	0	0	0	0	0	0	0	0	0	0	0	0	0	0	0	0	0	0	0	0	0	0	0	0	0	0	0	0	0	0	0	0	0	0	0	0	0	0	0	0	0	0	0
0	0	0	0	0	0	0	0	0	0	0	0	0	0	0	0	0	0	0	0	0	0	0	0	0	0	0	0	0	0	0	0	0	0	0	0	0	0	0	0	0	0	0	0	0	0	0	0	0	0
0	0	0	0	0	0	0	0	0	0	0	0	0	0	0	0	0	0	0	0	0	0	0	0	0	0	0	0	0	0	0	0	0	0	0	0	0	0	0	0	0	0	0	0	0	0	0	0	0	0
0	0	0	0	0	0	0	0	0	0	0	0	0	0	0	0	0	0	0	0	0	0	0	0	0	0	0	0	0	0	0	0	0	0	0	0	0	0	0	0	0	0	0	0	0	0	0	0	0	0
0	0	0	0	0	0	0	0	0	0	0	0	0	0	0	0	0	0	0	0	0	0	0	0	0	0	0	0	0	0	0	0	0	0	0	0	0	0	0	0	0	0	0	0	0	0	0	0	0	0
0	0	0	0	0	0	0	0	0	0	0	0	0	0	0	0	0	0	0	0	0	0	0	0	0	0	0	0	0	0	0	0	0	0	0	0	0	0	0	0	0	0	0	0	0	0	0	0	0	0
0	0	0	0	0	0	0	0	0	0	0	0	0	0	0	0	0	0	0	0	0	0	0	0	0	0	0	0	0	0	0	0	0	0	0	0	0	0	0	0	0	0	0	0	0	0	0	0	0	0
0	0	0	0	0	0	0	0	0	0	0	0	0	0	0	0	0	0	0	0	0	0	0	0	0	0	0	0	0	0	0	0	0	0	0	0	0	0	0	0	0	0	0	0	0	0	0	0	0	0
[truncated: 111 more columns]

## Sheet: Weight Matrix 2010
0	5	0	0	0	0	0	0	0	0	0	0	0	0	0	0	0	0	0	0	0	0	0	0	0	0	0	0	0	0	0	0	0	0	0	0	0	0	0	0	0	0	0	0	0	0	0	0	0	0
1	0	0	0	0	0	0	0	0	0	0	0	0	0	0	0	0	0	0	0	0	0	0	0	0	0	0	0	0	0	0	0	0	0	0	0	0	0	0	0	0	0	0	0	0	0	0	0	0	0
0	0	0	0	0	0	0	0	0	0	0	0	0	0	0	0	0	0	0	0	0	0	0	0	0	0	0	0	0	0	0	0	0	0	0	0	0	0	0	0	0	0	0	0	0	0	0	0	0	0
0	0	0	0	0	0	0	0	0	0	0	0	0	0	0	0	0	0	0	0	0	0	0	0	0	0	0	0	0	0	0	0	0	0	0	0	0	0	0	0	0	0	0	0	0	0	0	0	0	0
0	0	0	0	0	0	0	0	0	0	0	0	0	0	0	0	0	0	0	0	0	0	0	0	0	0	0	0	0	0	0	0	0	0	0	0	0	0	0	0	0	0	0	0	0	0	0	0	0	0
3	4	0	0	0	0	5	0	0	0	0	0	0	0	0	0	0	0	0	0	0	0	0	0	0	0	0	0	0	0	0	0	0	0	0	0	0	0	0	0	0	0	0	0	0	0	0	0	0	0
2	3	0	0	0	1	0	5	0	0	0	0	0	0	0	0	0	0	0	0	0	0	0	0	0	0	0	0	0	0	0	0	0	0	0	0	0	0	0	0	0	0	0	0	0	0	0	0	0	0
0	2	4	0	0	0	1	0	5	0	0	0	0	0	0	0	0	0	0	0	0	0	0	0	0	0	0	0	0	0	0	0	0	0	0	0	0	0	0	0	0	0	0	0	0	0	0	0	0	0
0	0	3	0	0	0	0	1	0	5	0	0	0	0	0	0	0	0	0	0	0	0	0	0	0	0	0	0	0	0	0	0	0	0	0	0	0	0	0	0	0	0	0	0	0	0	0	0	0	0
0	0	2	4	0	0	0	0	1	0	5	0	0	0	0	0	0	0	0	0	0	0	0	0	0	0	0	0	0	0	0	0	0	0	0	0	0	0	0	0	0	0	0	0	0	0	0	0	0	0
0	0	0	3	0	0	0	0	0	1	0	5	0	0	0	0	0	0	0	0	0	0	0	0	0	0	0	0	0	0	0	0	0	0	0	0	0	0	0	0	0	0	0	0	0	0	0	0	0	0
0	0	0	2	4	0	0	0	0	0	1	0	5	0	0	0	0	0	0	0	0	0	0	0	0	0	0	0	0	0	0	0	0	0	0	0	0	0	0	0	0	0	0	0	0	0	0	0	0	0
0	0	0	0	3	0	0	0	0	0	0	1	0	0	0	0	0	0	0	0	0	0	0	0	0	0	0	0	0	0	0	0	0	0	0	0	0	0	0	0	0	0	0	0	0	0	0	0	0	0
0	0	0	0	0	0	0	0	0	0	0	0	0	0	5	0	0	0	0	0	0	0	0	0	0	0	0	0	0	0	0	0	0	0	0	0	0	0	0	0	0	0	0	0	0	0	0	0	0	0
0	0	0	0	0	0	0	0	0	0	0	0	0	1	0	5	0	0	0	0	0	0	0	0	0	0	0	0	0	0	0	0	0	0	0	0	0	0	0	0	0	0	0	0	0	0	0	0	0	0
0	0	0	0	0	0	0	0	0	0	0	0	0	0	1	0	0	0	0	0	0	0	0	0	0	0	0	0	0	0	0	0	0	0	0	0	0	0	0	0	0	0	0	0	0	0	0	0	0	0
0	0	0	0	0	0	0	0	0	0	0	0	0	0	0	0	0	5	0	0	0	0	0	0	0	0	0	0	0	0	0	0	0	0	0	0	0	0	0	0	0	0	0	0	0	0	0	0	0	0
0	0	0	0	0	4	0	0	0	0	0	0	0	0	0	0	1	0	5	0	0	0	0	0	0	0	0	0	0	0	0	0	0	0	0	0	0	0	0	0	0	0	0	0	0	0	0	0	0	0
0	0	0	0	0	3	4	0	0	0	0	0	0	0	0	0	0	1	0	5	0	0	0	0	0	0	0	0	0	0	0	0	0	0	0	0	0	0	0	0	0	0	0	0	0	0	0	0	0	0
0	0	0	0	0	2	3	4	0	0	0	0	0	0	0	0	0	0	1	0	5	0	0	0	0	0	0	0	0	0	0	0	0	0	0	0	0	0	0	0	0	0	0	0	0	0	0	0	0	0
0	0	0	0	0	0	2	3	4	0	0	0	0	0	0	0	0	0	0	1	0	5	0	0	0	0	0	0	0	0	0	0	0	0	0	0	0	0	0	0	0	0	0	0	0	0	0	0	0	0
0	0	0	0	0	0	0	2	3	4	0	0	0	0	0	0	0	0	0	0	1	0	5	0	0	0	0	0	0	0	0	0	0	0	0	0	0	0	0	0	0	0	0	0	0	0	0	0	0	0
0	0	0	0	0	0	0	0	2	3	4	0	0	0	0	0	0	0	0	0	0	1	0	5	0	0	0	0	0	0	0	0	0	0	0	0	0	0	0	0	0	0	0	0	0	0	0	0	0	0
0	0	0	0	0	0	0	0	0	2	3	4	0	0	0	0	0	0	0	0	0	0	1	0	5	0	0	0	0	0	0	0	0	0	0	0	0	0	0	0	0	0	0	0	0	0	0	0	0	0
0	0	0	0	0	0	0	0	0	0	2	3	4	0	0	0	0	0	0	0	0	0	0	1	0	5	0	0	0	0	0	0	0	0	0	0	0	0	0	0	0	0	0	0	0	0	0	0	0	0
0	0	0	0	0	0	0	0	0	0	0	2	3	0	0	0	0	0	0	0	0	0	0	0	1	0	0	0	0	0	0	0	0	0	0	0	0	0	0	0	0	0	0	0	0	0	0	0	0	0
0	0	0	0	0	0	0	0	0	0	0	0	0	3	4	0	0	0	0	0	0	0	0	0	0	0	0	5	0	0	0	0	0	0	0	0	0	0	0	0	0	0	0	0	0	0	0	0	0	0
0	0	0	0	0	0	0	0	0	0	0	0	0	2	3	4	0	0	0	0	0	0	0	0	0	0	1	0	5	0	0	0	0	0	0	0	0	0	0	0	0	0	0	0	0	0	0	0	0	0
0	0	0	0	0	0	0	0	0	0	0	0	0	0	2	3	0	0	0	0	0	0	0	0	0	0	0	1	0	5	0	0	0	0	0	0	0	0	0	0	0	0	0	0	0	0	0	0	0	0
0	0	0	0	0	0	0	0	0	0	0	0	0	0	0	2	4	0	0	0	0	0	0	0	0	0	0	0	1	0	5	0	0	0	0	0	0	0	0	0	0	0	0	0	0	0	0	0	0	0
0	0	0	0	0	0	0	0	0	0	0	0	0	0	0	0	3	4	0	0	0	0	0	0	0	0	0	0	0	1	0	5	0	0	0	0	0	0	0	0	0	0	0	0	0	0	0	0	0	0
0	0	0	0	0	0	0	0	0	0	0	0	0	0	0	0	2	3	4	0	0	0	0	0	0	0	0	0	0	0	1	0	5	0	0	0	0	0	0	0	0	0	0	0	0	0	0	0	0	0
0	0	0	0	0	0	0	0	0	0	0	0	0	0	0	0	0	2	3	4	0	0	0	0	0	0	0	0	0	0	0	1	0	5	0	0	0	0	0	0	0	0	0	0	0	0	0	0	0	0
0	0	0	0	0	0	0	0	0	0	0	0	0	0	0	0	0	0	2	3	4	0	0	0	0	0	0	0	0	0	0	0	1	0	5	0	0	0	0	0	0	0	0	0	0	0	0	0	0	0
0	0	0	0	0	0	0	0	0	0	0	0	0	0	0	0	0	0	0	2	3	4	0	0	0	0	0	0	0	0	0	0	0	1	0	5	0	0	0	0	0	0	0	0	0	0	0	0	0	0
0	0	0	0	0	0	0	0	0	0	0	0	0	0	0	0	0	0	0	0	2	3	4	0	0	0	0	0	0	0	0	0	0	0	1	0	5	0	0	0	0	0	0	0	0	0	0	0	0	0
0	0	0	0	0	0	0	0	0	0	0	0	0	0	0	0	0	0	0	0	0	2	3	4	0	0	0	0	0	0	0	0	0	0	0	1	0	5	0	0	0	0	0	0	0	0	0	0	0	0
0	0	0	0	0	0	0	0	0	0	0	0	0	0	0	0	0	0	0	0	0	0	2	3	4	0	0	0	0	0	0	0	0	0	0	0	1	0	5	0	0	0	0	0	0	0	0	0	0	0
0	0	0	0	0	0	0	0	0	0	0	0	0	0	0	0	0	0	0	0	0	0	0	2	3	4	0	0	0	0	0	0	0	0	0	0	0	1	0	5	0	0	0	0	0	0	0	0	0	0
0	0	0	0	0	0	0	0	0	0	0	0	0	0	0	0	0	0	0	0	0	0	0	0	2	3	0	0	0	0	0	0	0	0	0	0	0	0	1	0	0	0	0	0	0	0	0	0	0	0
0	0	0	0	0	0	0	0	0	0	0	0	0	0	0	0	0	0	0	0	0	0	0	0	0	0	3	4	0	0	0	0	0	0	0	0	0	0	0	0	0	5	0	0	0	0	0	0	0	0
0	0	0	0	0	0	0	0	0	0	0	0	0	0	0	0	0	0	0	0	0	0	0	0	0	0	2	3	4	0	0	0	0	0	0	0	0	0	0	0	1	0	5	0	0	0	0	0	0	0
0	0	0	0	0	0	0	0	0	0	0	0	0	0	0	0	0	0	0	0	0	0	0	0	0	0	0	2	3	4	0	0	0	0	0	0	0	0	0	0	0	1	0	5	0	0	0	0	0	0
0	0	0	0	0	0	0	0	0	0	0	0	0	0	0	0	0	0	0	0	0	0	0	0	0	0	0	0	2	3	4	0	0	0	0	0	0	0	0	0	0	0	1	0	5	0	0	0	0	0
0	0	0	0	0	0	0	0	0	0	0	0	0	0	0	0	0	0	0	0	0	0	0	0	0	0	0	0	0	2	3	4	0	0	0	0	0	0	0	0	0	0	0	1	0	5	0	0	0	0
0	0	0	0	0	0	0	0	0	0	0	0	0	0	0	0	0	0	0	0	0	0	0	0	0	0	0	0	0	0	2	3	4	0	0	0	0	0	0	0	0	0	0	0	1	0	5	0	0	0
0	0	0	0	0	0	0	0	0	0	0	0	0	0	0	0	0	0	0	0	0	0	0	0	0	0	0	0	0	0	0	2	3	4	0	0	0	0	0	0	0	0	0	0	0	1	0	5	0	0
0	0	0	0	0	0	0	0	0	0	0	0	0	0	0	0	0	0	0	0	0	0	0	0	0	0	0	0	0	0	0	0	2	3	4	0	0	0	0	0	0	0	0	0	0	0	1	0	5	0
0	0	0	0	0	0	0	0	0	0	0	0	0	0	0	0	0	0	0	0	0	0	0	0	0	0	0	0	0	0	0	0	0	2	3	4	0	0	0	0	0	0	0	0	0	0	0	1	0	5
0	0	0	0	0	0	0	0	0	0	0	0	0	0	0	0	0	0	0	0	0	0	0	0	0	0	0	0	0	0	0	0	0	0	2	3	4	0	0	0	0	0	0	0	0	0	0	0	1	0
0	0	0	0	0	0	0	0	0	0	0	0	0	0	0	0	0	0	0	0	0	0	0	0	0	0	0	0	0	0	0	0	0	0	0	2	3	4	0	0	0	0	0	0	0	0	0	0	0	1
0	0	0	0	0	0	0	0	0	0	0	0	0	0	0	0	0	0	0	0	0	0	0	0	0	0	0	0	0	0	0	0	0	0	0	0	2	3	4	0	0	0	0	0	0	0	0	0	0	0
0	0	0	0	0	0	0	0	0	0	0	0	0	0	0	0	0	0	0	0	0	0	0	0	0	0	0	0	0	0	0	0	0	0	0	0	0	2	3	4	0	0	0	0	0	0	0	0	0	0
0	0	0	0	0	0	0	0	0	0	0	0	0	0	0	0	0	0	0	0	0	0	0	0	0	0	0	0	0	0	0	0	0	0	0	0	0	0	2	3	0	0	0	0	0	0	0	0	0	0
0	0	0	0	0	0	0	0	0	0	0	0	0	0	0	0	0	0	0	0	0	0	0	0	0	0	0	0	0	0	0	0	0	0	0	0	0	0	0	0	3	4	0	0	0	0	0	0	0	0
0	0	0	0	0	0	0	0	0	0	0	0	0	0	0	0	0	0	0	0	0	0	0	0	0	0	0	0	0	0	0	0	0	0	0	0	0	0	0	0	2	3	4	0	0	0	0	0	0	0
0	0	0	0	0	0	0	0	0	0	0	0	0	0	0	0	0	0	0	0	0	0	0	0	0	0	0	0	0	0	0	0	0	0	0	0	0	0	0	0	0	2	3	4	0	0	0	0	0	0
0	0	0	0	0	0	0	0	0	0	0	0	0	0	0	0	0	0	0	0	0	0	0	0	0	0	0	0	0	0	0	0	0	0	0	0	0	0	0	0	0	0	2	3	4	0	0	0	0	0
0	0	0	0	0	0	0	0	0	0	0	0	0	0	0	0	0	0	0	0	0	0	0	0	0	0	0	0	0	0	0	0	0	0	0	0	0	0	0	0	0	0	0	2	3	4	0	0	0	0
0	0	0	0	0	0	0	0	0	0	0	0	0	0	0	0	0	0	0	0	0	0	0	0	0	0	0	0	0	0	0	0	0	0	0	0	0	0	0	0	0	0	0	0	2	3	4	0	0	0
0	0	0	0	0	0	0	0	0	0	0	0	0	0	0	0	0	0	0	0	0	0	0	0	0	0	0	0	0	0	0	0	0	0	0	0	0	0	0	0	0	0	0	0	0	2	3	4	0	0
0	0	0	0	0	0	0	0	0	0	0	0	0	0	0	0	0	0	0	0	0	0	0	0	0	0	0	0	0	0	0	0	0	0	0	0	0	0	0	0	0	0	0	0	0	0	2	3	4	0
0	0	0	0	0	0	0	0	0	0	0	0	0	0	0	0	0	0	0	0	0	0	0	0	0	0	0	0	0	0	0	0	0	0	0	0	0	0	0	0	0	0	0	0	0	0	0	2	3	4
0	0	0	0	0	0	0	0	0	0	0	0	0	0	0	0	0	0	0	0	0	0	0	0	0	0	0	0	0	0	0	0	0	0	0	0	0	0	0	0	0	0	0	0	0	0	0	0	2	3
0	0	0	0	0	0	0	0	0	0	0	0	0	0	0	0	0	0	0	0	0	0	0	0	0	0	0	0	0	0	0	0	0	0	0	0	0	0	0	0	0	0	0	0	0	0	0	0	0	2
0	0	0	0	0	0	0	0	0	0	0	0	0	0	0	0	0	0	0	0	0	0	0	0	0	0	0	0	0	0	0	0	0	0	0	0	0	0	0	0	0	0	0	0	0	0	0	0	0	0
0	0	0	0	0	0	0	0	0	0	0	0	0	0	0	0	0	0	0	0	0	0	0	0	0	0	0	0	0	0	0	0	0	0	0	0	0	0	0	0	0	0	0	0	0	0	0	0	0	0
0	0	0	0	0	0	0	0	0	0	0	0	0	0	0	0	0	0	0	0	0	0	0	0	0	0	0	0	0	0	0	0	0	0	0	0	0	0	0	0	0	0	0	0	0	0	0	0	0	0
0	0	0	0	0	0	0	0	0	0	0	0	0	0	0	0	0	0	0	0	0	0	0	0	0	0	0	0	0	0	0	0	0	0	0	0	0	0	0	0	0	0	0	0	0	0	0	0	0	0
0	0	0	0	0	0	0	0	0	0	0	0	0	0	0	0	0	0	0	0	0	0	0	0	0	0	0	0	0	0	0	0	0	0	0	0	0	0	0	0	0	0	0	0	0	0	0	0	0	0
0	0	0	0	0	0	0	0	0	0	0	0	0	0	0	0	0	0	0	0	0	0	0	0	0	0	0	0	0	0	0	0	0	0	0	0	0	0	0	0	0	0	0	0	0	0	0	0	0	0
0	0	0	0	0	0	0	0	0	0	0	0	0	0	0	0	0	0	0	0	0	0	0	0	0	0	0	0	0	0	0	0	0	0	0	0	0	0	0	0	0	0	0	0	0	0	0	0	0	0
0	0	0	0	0	0	0	0	0	0	0	0	0	0	0	0	0	0	0	0	0	0	0	0	0	0	0	0	0	0	0	0	0	0	0	0	0	0	0	0	0	0	0	0	0	0	0	0	0	0
0	0	0	0	0	0	0	0	0	0	0	0	0	0	0	0	0	0	0	0	0	0	0	0	0	0	0	0	0	0	0	0	0	0	0	0	0	0	0	0	0	0	0	0	0	0	0	0	0	0
0	0	0	0	0	0	0	0	0	0	0	0	0	0	0	0	0	0	0	0	0	0	0	0	0	0	0	0	0	0	0	0	0	0	0	0	0	0	0	0	0	0	0	0	0	0	0	0	0	0
0	0	0	0	0	0	0	0	0	0	0	0	0	0	0	0	0	0	0	0	0	0	0	0	0	0	0	0	0	0	0	0	0	0	0	0	0	0	0	0	0	0	0	0	0	0	0	0	0	0
0	0	0	0	0	0	0	0	0	0	0	0	0	0	0	0	0	0	0	0	0	0	0	0	0	0	0	0	0	0	0	0	0	0	0	0	0	0	0	0	0	0	0	0	0	0	0	0	0	0
0	0	0	0	0	0	0	0	0	0	0	0	0	0	0	0	0	0	0	0	0	0	0	0	0	0	0	0	0	0	0	0	0	0	0	0	0	0	0	0	0	0	0	0	0	0	0	0	0	0
0	0	0	0	0	0	0	0	0	0	0	0	0	0	0	0	0	0	0	0	0	0	0	0	0	0	0	0	0	0	0	0	0	0	0	0	0	0	0	0	0	0	0	0	0	0	0	0	0	0
0	0	0	0	0	0	0	0	0	0	0	0	0	0	0	0	0	0	0	0	0	0	0	0	0	0	0	0	0	0	0	0	0	0	0	0	0	0	0	0	0	0	0	0	0	0	0	0	0	0
0	0	0	0	0	0	0	0	0	0	0	0	0	0	0	0	0	0	0	0	0	0	0	0	0	0	0	0	0	0	0	0	0	0	0	0	0	0	0	0	0	0	0	0	0	0	0	0	0	0
0	0	0	0	0	0	0	0	0	0	0	0	0	0	0	0	0	0	0	0	0	0	0	0	0	0	0	0	0	0	0	0	0	0	0	0	0	0	0	0	0	0	0	0	0	0	0	0	0	0
0	0	0	0	0	0	0	0	0	0	0	0	0	0	0	0	0	0	0	0	0	0	0	0	0	0	0	0	0	0	0	0	0	0	0	0	0	0	0	0	0	0	0	0	0	0	0	0	0	0
0	0	0	0	0	0	0	0	0	0	0	0	0	0	0	0	0	0	0	0	0	0	0	0	0	0	0	0	0	0	0	0	0	0	0	0	0	0	0	0	0	0	0	0	0	0	0	0	0	0
0	0	0	0	0	0	0	0	0	0	0	0	0	0	0	0	0	0	0	0	0	0	0	0	0	0	0	0	0	0	0	0	0	0	0	0	0	0	0	0	0	0	0	0	0	0	0	0	0	0
0	0	0	0	0	0	0	0	0	0	0	0	0	0	0	0	0	0	0	0	0	0	0	0	0	0	0	0	0	0	0	0	0	0	0	0	0	0	0	0	0	0	0	0	0	0	0	0	0	0
0	0	0	0	0	0	0	0	0	0	0	0	0	0	0	0	0	0	0	0	0	0	0	0	0	0	0	0	0	0	0	0	0	0	0	0	0	0	0	0	0	0	0	0	0	0	0	0	0	0
0	0	0	0	0	0	0	0	0	0	0	0	0	0	0	0	0	0	0	0	0	0	0	0	0	0	0	0	0	0	0	0	0	0	0	0	0	0	0	0	0	0	0	0	0	0	0	0	0	0
0	0	0	0	0	0	0	0	0	0	0	0	0	0	0	0	0	0	0	0	0	0	0	0	0	0	0	0	0	0	0	0	0	0	0	0	0	0	0	0	0	0	0	0	0	0	0	0	0	0
0	0	0	0	0	0	0	0	0	0	0	0	0	0	0	0	0	0	0	0	0	0	0	0	0	0	0	0	0	0	0	0	0	0	0	0	0	0	0	0	0	0	0	0	0	0	0	0	0	0
0	0	0	0	0	0	0	0	0	0	0	0	0	0	0	0	0	0	0	0	0	0	0	0	0	0	0	0	0	0	0	0	0	0	0	0	0	0	0	0	0	0	0	0	0	0	0	0	0	0
0	0	0	0	0	0	0	0	0	0	0	0	0	0	0	0	0	0	0	0	0	0	0	0	0	0	0	0	0	0	0	0	0	0	0	0	0	0	0	0	0	0	0	0	0	0	0	0	0	0
0	0	0	0	0	0	0	0	0	0	0	0	0	0	0	0	0	0	0	0	0	0	0	0	0	0	0	0	0	0	0	0	0	0	0	0	0	0	0	0	0	0	0	0	0	0	0	0	0	0
0	0	0	0	0	0	0	0	0	0	0	0	0	0	0	0	0	0	0	0	0	0	0	0	0	0	0	0	0	0	0	0	0	0	0	0	0	0	0	0	0	0	0	0	0	0	0	0	0	0
0	0	0	0	0	0	0	0	0	0	0	0	0	0	0	0	0	0	0	0	0	0	0	0	0	0	0	0	0	0	0	0	0	0	0	0	0	0	0	0	0	0	0	0	0	0	0	0	0	0
0	0	0	0	0	0	0	0	0	0	0	0	0	0	0	0	0	0	0	0	0	0	0	0	0	0	0	0	0	0	0	0	0	0	0	0	0	0	0	0	0	0	0	0	0	0	0	0	0	0
0	0	0	0	0	0	0	0	0	0	0	0	0	0	0	0	0	0	0	0	0	0	0	0	0	0	0	0	0	0	0	0	0	0	0	0	0	0	0	0	0	0	0	0	0	0	0	0	0	0
0	0	0	0	0	0	0	0	0	0	0	0	0	0	0	0	0	0	0	0	0	0	0	0	0	0	0	0	0	0	0	0	0	0	0	0	0	0	0	0	0	0	0	0	0	0	0	0	0	0
0	0	0	0	0	0	0	0	0	0	0	0	0	0	0	0	0	0	0	0	0	0	0	0	0	0	0	0	0	0	0	0	0	0	0	0	0	0	0	0	0	0	0	0	0	0	0	0	0	0
0	0	0	0	0	0	0	0	0	0	0	0	0	0	0	0	0	0	0	0	0	0	0	0	0	0	0	0	0	0	0	0	0	0	0	0	0	0	0	0	0	0	0	0	0	0	0	0	0	0
0	0	0	0	0	0	0	0	0	0	0	0	0	0	0	0	0	0	0	0	0	0	0	0	0	0	0	0	0	0	0	0	0	0	0	0	0	0	0	0	0	0	0	0	0	0	0	0	0	0
0	0	0	0	0	0	0	0	0	0	0	0	0	0	0	0	0	0	0	0	0	0	0	0	0	0	0	0	0	0	0	0	0	0	0	0	0	0	0	0	0	0	0	0	0	0	0	0	0	0
0	0	0	0	0	0	0	0	0	0	0	0	0	0	0	0	0	0	0	0	0	0	0	0	0	0	0	0	0	0	0	0	0	0	0	0	0	0	0	0	0	0	0	0	0	0	0	0	0	0
0	0	0	0	0	0	0	0	0	0	0	0	0	0	0	0	0	0	0	0	0	0	0	0	0	0	0	0	0	0	0	0	0	0	0	0	0	0	0	0	0	0	0	0	0	0	0	0	0	0
0	0	0	0	0	0	0	0	0	0	0	0	0	0	0	0	0	0	0	0	0	0	0	0	0	0	0	0	0	0	0	0	0	0	0	0	0	0	0	0	0	0	0	0	0	0	0	0	0	0
0	0	0	0	0	0	0	0	0	0	0	0	0	0	0	0	0	0	0	0	0	0	0	0	0	0	0	0	0	0	0	0	0	0	0	0	0	0	0	0	0	0	0	0	0	0	0	0	0	0
0	0	0	0	0	0	0	0	0	0	0	0	0	0	0	0	0	0	0	0	0	0	0	0	0	0	0	0	0	0	0	0	0	0	0	0	0	0	0	0	0	0	0	0	0	0	0	0	0	0
0	0	0	0	0	0	0	0	0	0	0	0	0	0	0	0	0	0	0	0	0	0	0	0	0	0	0	0	0	0	0	0	0	0	0	0	0	0	0	0	0	0	0	0	0	0	0	0	0	0
0	0	0	0	0	0	0	0	0	0	0	0	0	0	0	0	0	0	0	0	0	0	0	0	0	0	0	0	0	0	0	0	0	0	0	0	0	0	0	0	0	0	0	0	0	0	0	0	0	0
0	0	0	0	0	0	0	0	0	0	0	0	0	0	0	0	0	0	0	0	0	0	0	0	0	0	0	0	0	0	0	0	0	0	0	0	0	0	0	0	0	0	0	0	0	0	0	0	0	0
0	0	0	0	0	0	0	0	0	0	0	0	0	0	0	0	0	0	0	0	0	0	0	0	0	0	0	0	0	0	0	0	0	0	0	0	0	0	0	0	0	0	0	0	0	0	0	0	0	0
0	0	0	0	0	0	0	0	0	0	0	0	0	0	0	0	0	0	0	0	0	0	0	0	0	0	0	0	0	0	0	0	0	0	0	0	0	0	0	0	0	0	0	0	0	0	0	0	0	0
0	0	0	0	0	0	0	0	0	0	0	0	0	0	0	0	0	0	0	0	0	0	0	0	0	0	0	0	0	0	0	0	0	0	0	0	0	0	0	0	0	0	0	0	0	0	0	0	0	0
0	0	0	0	0	0	0	0	0	0	0	0	0	0	0	0	0	0	0	0	0	0	0	0	0	0	0	0	0	0	0	0	0	0	0	0	0	0	0	0	0	0	0	0	0	0	0	0	0	0
0	0	0	0	0	0	0	0	0	0	0	0	0	0	0	0	0	0	0	0	0	0	0	0	0	0	0	0	0	0	0	0	0	0	0	0	0	0	0	0	0	0	0	0	0	0	0	0	0	0
0	0	0	0	0	0	0	0	0	0	0	0	0	0	0	0	0	0	0	0	0	0	0	0	0	0	0	0	0	0	0	0	0	0	0	0	0	0	0	0	0	0	0	0	0	0	0	0	0	0
0	0	0	0	0	0	0	0	0	0	0	0	0	0	0	0	0	0	0	0	0	0	0	0	0	0	0	0	0	0	0	0	0	0	0	0	0	0	0	0	0	0	0	0	0	0	0	0	0	0
0	0	0	0	0	0	0	0	0	0	0	0	0	0	0	0	0	0	0	0	0	0	0	0	0	0	0	0	0	0	0	0	0	0	0	0	0	0	0	0	0	0	0	0	0	0	0	0	0	0
0	0	0	0	0	0	0	0	0	0	0	0	0	0	0	0	0	0	0	0	0	0	0	0	0	0	0	0	0	0	0	0	0	0	0	0	0	0	0	0	0	0	0	0	0	0	0	0	0	0
0	0	0	0	0	0	0	0	0	0	0	0	0	0	0	0	0	0	0	0	0	0	0	0	0	0	0	0	0	0	0	0	0	0	0	0	0	0	0	0	0	0	0	0	0	0	0	0	0	0
0	0	0	0	0	0	0	0	0	0	0	0	0	0	0	0	0	0	0	0	0	0	0	0	0	0	0	0	0	0	0	0	0	0	0	0	0	0	0	0	0	0	0	0	0	0	0	0	0	0
0	0	0	0	0	0	0	0	0	0	0	0	0	0	0	0	0	0	0	0	0	0	0	0	0	0	0	0	0	0	0	0	0	0	0	0	0	0	0	0	0	0	0	0	0	0	0	0	0	0
0	0	0	0	0	0	0	0	0	0	0	0	0	0	0	0	0	0	0	0	0	0	0	0	0	0	0	0	0	0	0	0	0	0	0	0	0	0	0	0	0	0	0	0	0	0	0	0	0	0
0	0	0	0	0	0	0	0	0	0	0	0	0	0	0	0	0	0	0	0	0	0	0	0	0	0	0	0	0	0	0	0	0	0	0	0	0	0	0	0	0	0	0	0	0	0	0	0	0	0
0	0	0	0	0	0	0	0	0	0	0	0	0	0	0	0	0	0	0	0	0	0	0	0	0	0	0	0	0	0	0	0	0	0	0	0	0	0	0	0	0	0	0	0	0	0	0	0	0	0
0	0	0	0	0	0	0	0	0	0	0	0	0	0	0	0	0	0	0	0	0	0	0	0	0	0	0	0	0	0	0	0	0	0	0	0	0	0	0	0	0	0	0	0	0	0	0	0	0	0
0	0	0	0	0	0	0	0	0	0	0	0	0	0	0	0	0	0	0	0	0	0	0	0	0	0	0	0	0	0	0	0	0	0	0	0	0	0	0	0	0	0	0	0	0	0	0	0	0	0
0	0	0	0	0	0	0	0	0	0	0	0	0	0	0	0	0	0	0	0	0	0	0	0	0	0	0	0	0	0	0	0	0	0	0	0	0	0	0	0	0	0	0	0	0	0	0	0	0	0
0	0	0	0	0	0	0	0	0	0	0	0	0	0	0	0	0	0	0	0	0	0	0	0	0	0	0	0	0	0	0	0	0	0	0	0	0	0	0	0	0	0	0	0	0	0	0	0	0	0
0	0	0	0	0	0	0	0	0	0	0	0	0	0	0	0	0	0	0	0	0	0	0	0	0	0	0	0	0	0	0	0	0	0	0	0	0	0	0	0	0	0	0	0	0	0	0	0	0	0
0	0	0	0	0	0	0	0	0	0	0	0	0	0	0	0	0	0	0	0	0	0	0	0	0	0	0	0	0	0	0	0	0	0	0	0	0	0	0	0	0	0	0	0	0	0	0	0	0	0
0	0	0	0	0	0	0	0	0	0	0	0	0	0	0	0	0	0	0	0	0	0	0	0	0	0	0	0	0	0	0	0	0	0	0	0	0	0	0	0	0	0	0	0	0	0	0	0	0	0
0	0	0	0	0	0	0	0	0	0	0	0	0	0	0	0	0	0	0	0	0	0	0	0	0	0	0	0	0	0	0	0	0	0	0	0	0	0	0	0	0	0	0	0	0	0	0	0	0	0
0	0	0	0	0	0	0	0	0	0	0	0	0	0	0	0	0	0	0	0	0	0	0	0	0	0	0	0	0	0	0	0	0	0	0	0	0	0	0	0	0	0	0	0	0	0	0	0	0	0
0	0	0	0	0	0	0	0	0	0	0	0	0	0	0	0	0	0	0	0	0	0	0	0	0	0	0	0	0	0	0	0	0	0	0	0	0	0	0	0	0	0	0	0	0	0	0	0	0	0
0	0	0	0	0	0	0	0	0	0	0	0	0	0	0	0	0	0	0	0	0	0	0	0	0	0	0	0	0	0	0	0	0	0	0	0	0	0	0	0	0	0	0	0	0	0	0	0	0	0
0	0	0	0	0	0	0	0	0	0	0	0	0	0	0	0	0	0	0	0	0	0	0	0	0	0	0	0	0	0	0	0	0	0	0	0	0	0	0	0	0	0	0	0	0	0	0	0	0	0
0	0	0	0	0	0	0	0	0	0	0	0	0	0	0	0	0	0	0	0	0	0	0	0	0	0	0	0	0	0	0	0	0	0	0	0	0	0	0	0	0	0	0	0	0	0	0	0	0	0
0	0	0	0	0	0	0	0	0	0	0	0	0	0	0	0	0	0	0	0	0	0	0	0	0	0	0	0	0	0	0	0	0	0	0	0	0	0	0	0	0	0	0	0	0	0	0	0	0	0
0	0	0	0	0	0	0	0	0	0	0	0	0	0	0	0	0	0	0	0	0	0	0	0	0	0	0	0	0	0	0	0	0	0	0	0	0	0	0	0	0	0	0	0	0	0	0	0	0	0
0	0	0	0	0	0	0	0	0	0	0	0	0	0	0	0	0	0	0	0	0	0	0	0	0	0	0	0	0	0	0	0	0	0	0	0	0	0	0	0	0	0	0	0	0	0	0	0	0	0
0	0	0	0	0	0	0	0	0	0	0	0	0	0	0	0	0	0	0	0	0	0	0	0	0	0	0	0	0	0	0	0	0	0	0	0	0	0	0	0	0	0	0	0	0	0	0	0	0	0
0	0	0	0	0	0	0	0	0	0	0	0	0	0	0	0	0	0	0	0	0	0	0	0	0	0	0	0	0	0	0	0	0	0	0	0	0	0	0	0	0	0	0	0	0	0	0	0	0	0
0	0	0	0	0	0	0	0	0	0	0	0	0	0	0	0	0	0	0	0	0	0	0	0	0	0	0	0	0	0	0	0	0	0	0	0	0	0	0	0	0	0	0	0	0	0	0	0	0	0
0	0	0	0	0	0	0	0	0	0	0	0	0	0	0	0	0	0	0	0	0	0	0	0	0	0	0	0	0	0	0	0	0	0	0	0	0	0	0	0	0	0	0	0	0	0	0	0	0	0
0	0	0	0	0	0	0	0	0	0	0	0	0	0	0	0	0	0	0	0	0	0	0	0	0	0	0	0	0	0	0	0	0	0	0	0	0	0	0	0	0	0	0	0	0	0	0	0	0	0
0	0	0	0	0	0	0	0	0	0	0	0	0	0	0	0	0	0	0	0	0	0	0	0	0	0	0	0	0	0	0	0	0	0	0	0	0	0	0	0	0	0	0	0	0	0	0	0	0	0
0	0	0	0	0	0	0	0	0	0	0	0	0	0	0	0	0	0	0	0	0	0	0	0	0	0	0	0	0	0	0	0	0	0	0	0	0	0	0	0	0	0	0	0	0	0	0	0	0	0
0	0	0	0	0	0	0	0	0	0	0	0	0	0	0	0	0	0	0	0	0	0	0	0	0	0	0	0	0	0	0	0	0	0	0	0	0	0	0	0	0	0	0	0	0	0	0	0	0	0
0	0	0	0	0	0	0	0	0	0	0	0	0	0	0	0	0	0	0	0	0	0	0	0	0	0	0	0	0	0	0	0	0	0	0	0	0	0	0	0	0	0	0	0	0	0	0	0	0	0
0	0	0	0	0	0	0	0	0	0	0	0	0	0	0	0	0	0	0	0	0	0	0	0	0	0	0	0	0	0	0	0	0	0	0	0	0	0	0	0	0	0	0	0	0	0	0	0	0	0
0	0	0	0	0	0	0	0	0	0	0	0	0	0	0	0	0	0	0	0	0	0	0	0	0	0	0	0	0	0	0	0	0	0	0	0	0	0	0	0	0	0	0	0	0	0	0	0	0	0
0	0	0	0	0	0	0	0	0	0	0	0	0	0	0	0	0	0	0	0	0	0	0	0	0	0	0	0	0	0	0	0	0	0	0	0	0	0	0	0	0	0	0	0	0	0	0	0	0	0
0	0	0	0	0	0	0	0	0	0	0	0	0	0	0	0	0	0	0	0	0	0	0	0	0	0	0	0	0	0	0	0	0	0	0	0	0	0	0	0	0	0	0	0	0	0	0	0	0	0
0	0	0	0	0	0	0	0	0	0	0	0	0	0	0	0	0	0	0	0	0	0	0	0	0	0	0	0	0	0	0	0	0	0	0	0	0	0	0	0	0	0	0	0	0	0	0	0	0	0
0	0	0	0	0	0	0	0	0	0	0	0	0	0	0	0	0	0	0	0	0	0	0	0	0	0	0	0	0	0	0	0	0	0	0	0	0	0	0	0	0	0	0	0	0	0	0	0	0	0
0	0	0	0	0	0	0	0	0	0	0	0	0	0	0	0	0	0	0	0	0	0	0	0	0	0	0	0	0	0	0	0	0	0	0	0	0	0	0	0	0	0	0	0	0	0	0	0	0	0
0	0	0	0	0	0	0	0	0	0	0	0	0	0	0	0	0	0	0	0	0	0	0	0	0	0	0	0	0	0	0	0	0	0	0	0	0	0	0	0	0	0	0	0	0	0	0	0	0	0
0	0	0	0	0	0	0	0	0	0	0	0	0	0	0	0	0	0	0	0	0	0	0	0	0	0	0	0	0	0	0	0	0	0	0	0	0	0	0	0	0	0	0	0	0	0	0	0	0	0
0	0	0	0	0	0	0	0	0	0	0	0	0	0	0	0	0	0	0	0	0	0	0	0	0	0	0	0	0	0	0	0	0	0	0	0	0	0	0	0	0	0	0	0	0	0	0	0	0	0
0	0	0	0	0	0	0	0	0	0	0	0	0	0	0	0	0	0	0	0	0	0	0	0	0	0	0	0	0	0	0	0	0	0	0	0	0	0	0	0	0	0	0	0	0	0	0	0	0	0
0	0	0	0	0	0	0	0	0	0	0	0	0	0	0	0	0	0	0	0	0	0	0	0	0	0	0	0	0	0	0	0	0	0	0	0	0	0	0	0	0	0	0	0	0	0	0	0	0	0
0	0	0	0	0	0	0	0	0	0	0	0	0	0	0	0	0	0	0	0	0	0	0	0	0	0	0	0	0	0	0	0	0	0	0	0	0	0	0	0	0	0	0	0	0	0	0	0	0	0
0	0	0	0	0	0	0	0	0	0	0	0	0	0	0	0	0	0	0	0	0	0	0	0	0	0	0	0	0	0	0	0	0	0	0	0	0	0	0	0	0	0	0	0	0	0	0	0	0	0
0	0	0	0	0	0	0	0	0	0	0	0	0	0	0	0	0	0	0	0	0	0	0	0	0	0	0	0	0	0	0	0	0	0	0	0	0	0	0	0	0	0	0	0	0	0	0	0	0	0
0	0	0	0	0	0	0	0	0	0	0	0	0	0	0	0	0	0	0	0	0	0	0	0	0	0	0	0	0	0	0	0	0	0	0	0	0	0	0	0	0	0	0	0	0	0	0	0	0	0
0	0	0	0	0	0	0	0	0	0	0	0	0	0	0	0	0	0	0	0	0	0	0	0	0	0	0	0	0	0	0	0	0	0	0	0	0	0	0	0	0	0	0	0	0	0	0	0	0	0
0	0	0	0	0	0	0	0	0	0	0	0	0	0	0	0	0	0	0	0	0	0	0	0	0	0	0	0	0	0	0	0	0	0	0	0	0	0	0	0	0	0	0	0	0	0	0	0	0	0
0	0	0	0	0	0	0	0	0	0	0	0	0	0	0	0	0	0	0	0	0	0	0	0	0	0	0	0	0	0	0	0	0	0	0	0	0	0	0	0	0	0	0	0	0	0	0	0	0	0
0	0	0	0	0	0	0	0	0	0	0	0	0	0	0	0	0	0	0	0	0	0	0	0	0	0	0	0	0	0	0	0	0	0	0	0	0	0	0	0	0	0	0	0	0	0	0	0	0	0
0	0	0	0	0	0	0	0	0	0	0	0	0	0	0	0	0	0	0	0	0	0	0	0	0	0	0	0	0	0	0	0	0	0	0	0	0	0	0	0	0	0	0	0	0	0	0	0	0	0
0	0	0	0	0	0	0	0	0	0	0	0	0	0	0	0	0	0	0	0	0	0	0	0	0	0	0	0	0	0	0	0	0	0	0	0	0	0	0	0	0	0	0	0	0	0	0	0	0	0
0	0	0	0	0	0	0	0	0	0	0	0	0	0	0	0	0	0	0	0	0	0	0	0	0	0	0	0	0	0	0	0	0	0	0	0	0	0	0	0	0	0	0	0	0	0	0	0	0	0
0	0	0	0	0	0	0	0	0	0	0	0	0	0	0	0	0	0	0	0	0	0	0	0	0	0	0	0	0	0	0	0	0	0	0	0	0	0	0	0	0	0	0	0	0	0	0	0	0	0
0	0	0	0	0	0	0	0	0	0	0	0	0	0	0	0	0	0	0	0	0	0	0	0	0	0	0	0	0	0	0	0	0	0	0	0	0	0	0	0	0	0	0	0	0	0	0	0	0	0
0	0	0	0	0	0	0	0	0	0	0	0	0	0	0	0	0	0	0	0	0	0	0	0	0	0	0	0	0	0	0	0	0	0	0	0	0	0	0	0	0	0	0	0	0	0	0	0	0	0
0	0	0	0	0	0	0	0	0	0	0	0	0	0	0	0	0	0	0	0	0	0	0	0	0	0	0	0	0	0	0	0	0	0	0	0	0	0	0	0	0	0	0	0	0	0	0	0	0	0
0	0	0	0	0	0	0	0	0	0	0	0	0	0	0	0	0	0	0	0	0	0	0	0	0	0	0	0	0	0	0	0	0	0	0	0	0	0	0	0	0	0	0	0	0	0	0	0	0	0
0	0	0	0	0	0	0	0	0	0	0	0	0	0	0	0	0	0	0	0	0	0	0	0	0	0	0	0	0	0	0	0	0	0	0	0	0	0	0	0	0	0	0	0	0	0	0	0	0	0
0	0	0	0	0	0	0	0	0	0	0	0	0	0	0	0	0	0	0	0	0	0	0	0	0	0	0	0	0	0	0	0	0	0	0	0	0	0	0	0	0	0	0	0	0	0	0	0	0	0
0	0	0	0	0	0	0	0	0	0	0	0	0	0	0	0	0	0	0	0	0	0	0	0	0	0	0	0	0	0	0	0	0	0	0	0	0	0	0	0	0	0	0	0	0	0	0	0	0	0
0	0	0	0	0	0	0	0	0	0	0	0	0	0	0	0	0	0	0	0	0	0	0	0	0	0	0	0	0	0	0	0	0	0	0	0	0	0	0	0	0	0	0	0	0	0	0	0	0	0
0	0	0	0	0	0	0	0	0	0	0	0	0	0	0	0	0	0	0	0	0	0	0	0	0	0	0	0	0	0	0	0	0	0	0	0	0	0	0	0	0	0	0	0	0	0	0	0	0	0
0	0	0	0	0	0	0	0	0	0	0	0	0	0	0	0	0	0	0	0	0	0	0	0	0	0	0	0	0	0	0	0	0	0	0	0	0	0	0	0	0	0	0	0	0	0	0	0	0	0
0	0	0	0	0	0	0	0	0	0	0	0	0	0	0	0	0	0	0	0	0	0	0	0	0	0	0	0	0	0	0	0	0	0	0	0	0	0	0	0	0	0	0	0	0	0	0	0	0	0
0	0	0	0	0	0	0	0	0	0	0	0	0	0	0	0	0	0	0	0	0	0	0	0	0	0	0	0	0	0	0	0	0	0	0	0	0	0	0	0	0	0	0	0	0	0	0	0	0	0
[truncated: 136 more columns]
